# Supplementary material for: BrewerIX enables allelic expression analysis of imprinted and X-linked genes from bulk and single-cell transcriptomes
Source: Commun Biol. 2022 Feb 17;5:146. doi: 10.1038/s42003-022-03087-4 (PMC8854590; doi:10.1038/s42003-022-03087-4)
Supplement: Supplementary file 3 — Supplementary data 2 [file 42003_2022_3087_MOESM3_ESM.xlsx]

## Sheet: Validated This study
BrewerIX calls for SNVs
chr=chromosome; pos=position; rs=rs ID; ref=reference allele; alt=alternative allele; symbol=official gene symbol
BrewerIX call format: “RC, rC, P” where RC and rC are the counts of the reads that overlap reference and alternative alleles and P is the p-value of the binomial test. NA was used for SNVs with fewer than 5 overlapping reads (OD < 5).
* Validated monoallelic expression
SNV info						Samples
chr	pos	rs	ref	alt	symbol	BJ-GSM2988896	HPD00-GSM2988902	HPD01-GSM2988898	HPD01-GSM2988898	HPD04-GSM2988904
11	1995389	rs3741219	A	G	H19	NA	NA	51,47,7.281919764512687e-13	51,51,9.365913007630733e-15	79,52,3.176330034457104e-10
11	1995429	rs2839704	T	C	H19	NA	NA	102,91,8.745756169219014e-23	92,20,0.40590085653661423	132,56,5.81867836827779e-06
11	1995432	rs2839703	T	C	H19	NA	NA	101,91,5.531262625320564e-23	92,19,0.4886286332708847	136,57,6.44014135393901e-06
11	2989200	rs7105693	A	G	NAP1L4	NA	NA	6,1,0.7209183527663465	NA	NA
11	3088067	rs935431	G	A	OSBPL5	21,11,0.011562864139644979	NA	NA	4,1,0.598122427983539	NA
11	3088118	rs957247112	C	G	OSBPL5	38,0,1.0	NA	NA	6,0,1.0	NA
11	3088173	rs2289999	A	G	OSBPL5	19,11,0.006745388527350867	NA	NA	3,2,0.1962448559670782	NA
11	3088178	rs2289998	C	T	OSBPL5	22,10,0.030888874360430193	NA	NA	3,2,0.1962448559670782	NA
14	100734308	rs1802710	T	C	DLK1	NA	NA	4,3,0.09577546296296292	7,6,0.012662536600076485	9,1,0.8384944171101543
14	100834230	rs2400941	C	G	MEG3	0,93,1.0 *	0,5,1.0 *	142,115,6.865918192641177e-26	457,460,3.324949592481997e-118	150,166,6.957052230868503e-37
14	100835753	rs8013873	C	T	MEG3	215,0,1.0 *	25,0,1.0 *	382,267,3.583888865819886e-49	1128,886,3.6875767801400484e-181	335,271,1.5292657667639944e-58
15	23686360	rs2192206	G	A	NDN	66,0,1.0 *	30,0,1.0 *	18,9,0.026367630584445776	18,13,0.0007886134415572338	27,15,0.002259065320889723
15	25407179	rs8179187	T	G	UBE3A	NA	NA	NA	5,4,0.048021492214093374	1,4,0.598122427983539
19	10154368	rs61750052	G	A	DNMT1	10,8,0.005338553192634561	33,26,7.443795538140412e-07	22,7,0.1978484586266894	26,19,4.679475971996651e-05	16,13,0.0003607729804501221
19	10154917	rs2228613	G	T	DNMT1	11,13,0.0008127565213440092	33,33,4.558931110237518e-10	23,7,0.22346287610024082	14,33,0.018180766577158655	17,10,0.008899153056828094
19	56813715	rs34051133	C	T	PEG3	NA	NA	10,5,0.08976566741930443	6,5,0.02450627934533183	9,8,0.0034685063628581607
7	50591496	rs11555134	C	T	GRB10	7,4,0.09556873581686401	29,26,1.3373872468988892e-07	2,5,0.3302040466392318	NA	3,2,0.1962448559670782

## Sheet: Validated Santini et al
BrewerIX calls for SNVs
chr=chromosome; pos=position; rs=rs ID; ref=reference allele; alt=alternative allele; symbol=official gene symbol
BrewerIX call format: “RC, rC, P” where RC and rC are the counts of the reads that overlap reference and alternative alleles and P is the p-value of the binomial test. NA was used for SNVs with fewer than 5 overlapping reads (OD < 5).
SNV info						Samples
chr	pos	rs	ref	alt	symbol	B6_x_cast_1xE3_5_bla_1_S41554	B6_x_cast_1xE3_5_bla_2_S41555	B6_x_cast_1xE3_5_bla_3_S41556	cast_x_B6_1xE3_5_bla_1_S41557	cast_x_B6_1xE3_5_bla_2_S41558	cast_x_B6_1xE3_5_bla_3_S41559	cast_x_B6_1xE3_5_bla_5_S41561	cast_x_B6_1xE3_5_bla_7_S41547
10	127707498	rs38692971	C	G	Myo1a	NA	NA	NA	0,8,1.0	NA	NA	NA	NA
10	127713155	rs29355151	T	C	Myo1a	NA	NA	NA	8,0,1.0	NA	NA	NA	NA
10	127715745	rs29319898	C	T	Myo1a	5,0,1.0	NA	NA	NA	NA	NA	NA	NA
10	127719663	rs214985619	C	T	Myo1a	NA	7,0,1.0	NA	NA	NA	NA	5,0,1.0	5,0,1.0
11	22917071	rs260257929	T	C	Commd1	NA	NA	NA	5,0,1.0	NA	NA	NA	NA
14	48659117	rs30192180	G	A	Otx2	NA	NA	NA	7,0,1.0	NA	NA	NA	NA
15	43511804	rs32424908	C	T	Emc2	18,4,0.5116485575751982	20,4,0.5844866663015149	24,3,0.8512053732968774	NA	6,18,0.1995295129479586	9,13,0.006130793918705947	0,6,1.0	1,13,0.9221134341773506
15	43527569	rs31881437	C	T	Emc2	14,0,1.0	15,0,1.0	19,0,1.0	12,0,1.0	23,0,1.0	24,0,1.0	20,0,1.0	19,0,1.0
15	96574947	rs31739237	G	A	Slc38a1	NA	NA	NA	8,0,1.0	10,0,1.0	NA	5,0,1.0	7,0,1.0
15	96574948	rs31677268	C	T	Slc38a1	NA	NA	NA	8,0,1.0	10,0,1.0	NA	5,0,1.0	7,0,1.0
15	96575108	rs31700056	G	A	Slc38a1	14,0,1.0	NA	5,0,1.0	6,0,1.0	10,0,1.0	NA	16,0,1.0	5,0,1.0
15	96575306	rs32483690	C	T	Slc38a1	5,0,1.0	NA	NA	NA	8,0,1.0	NA	13,0,1.0	NA
15	96575559	rs32217311	G	A	Slc38a1	NA	NA	NA	NA	6,0,1.0	NA	NA	NA
15	96585286	rs46154815	T	C	Slc38a1	NA	NA	NA	8,0,1.0	NA	NA	NA	NA
15	96585399	rs51043107	T	C	Slc38a1	NA	NA	NA	5,0,1.0	NA	NA	NA	NA
15	96585404	rs233902577	C	T	Slc38a1	NA	NA	NA	6,0,1.0	NA	NA	NA	NA
15	96585405	rs259422440	T	G	Slc38a1	NA	NA	NA	6,0,1.0	NA	NA	NA	NA
15	96585535	rs48329431	T	C	Slc38a1	NA	NA	NA	6,0,1.0	NA	NA	NA	NA
15	96585542	rs252648209	A	G	Slc38a1	NA	NA	NA	5,0,1.0	NA	NA	NA	NA
15	96585742	rs50206651	A	G	Slc38a1	NA	NA	NA	7,0,1.0	NA	NA	NA	NA
15	96587109	rs48171807	T	C	Slc38a1	NA	NA	NA	NA	5,0,1.0	NA	NA	NA
15	96588947	rs49654319	C	T	Slc38a1	NA	NA	NA	NA	6,0,1.0	NA	5,0,1.0	NA
15	96588989	rs52042853	T	G	Slc38a1	NA	NA	NA	NA	NA	5,0,1.0	5,0,1.0	NA
15	96592565	rs251410931	C	G	Slc38a1	NA	NA	NA	NA	5,0,1.0	6,0,1.0	NA	NA
15	96623964	rs50093952	C	A	Slc38a1	NA	NA	NA	NA	NA	7,0,1.0	8,0,1.0	NA
15	96636625	rs51734232	G	C	Slc38a1	5,0,1.0	6,0,1.0	9,0,1.0	NA	NA	NA	NA	NA
17	86754955	rs33369131	A	G	Epas1	NA	NA	NA	NA	7,0,1.0	NA	NA	NA
17	86755058	rs33682616	G	C	Epas1	NA	NA	NA	NA	6,0,1.0	NA	NA	NA
17	86755335	rs33380543	A	G	Epas1	NA	NA	NA	NA	NA	NA	5,0,1.0	NA
17	86761194	rs108732257	C	T	Epas1	NA	NA	NA	6,0,1.0	NA	NA	NA	NA
17	86761245	rs49402836	G	A	Epas1	NA	NA	NA	5,0,1.0	NA	NA	NA	NA
17	86765365	rs47363568	T	C	Epas1	NA	NA	NA	5,0,1.0	NA	NA	NA	NA
17	86766082	rs47794232	A	C	Epas1	NA	NA	NA	NA	6,0,1.0	NA	NA	NA
17	86768274	rs33301618	A	G	Epas1	NA	NA	NA	NA	NA	NA	5,0,1.0	NA
17	86775011	rs52337725	G	A	Epas1	NA	NA	NA	NA	NA	NA	NA	5,0,1.0
17	86775015	rs52184146	C	T	Epas1	NA	NA	NA	NA	NA	NA	NA	5,0,1.0
17	86775033	rs50352571	A	T	Epas1	NA	NA	NA	NA	NA	NA	NA	5,0,1.0
17	86777325	rs45911487	A	G	Epas1	NA	NA	NA	NA	7,0,1.0	NA	5,1,0.6651020233196159	NA
17	86777431	rs49225071	T	C	Epas1	NA	NA	NA	NA	6,0,1.0	NA	5,0,1.0	NA
17	86777441	rs50070364	C	T	Epas1	NA	NA	NA	NA	6,0,1.0	NA	5,0,1.0	NA
17	86777500	rs46993398	G	A	Epas1	NA	NA	NA	NA	5,0,1.0	NA	NA	NA
17	86777545	rs45905166	C	T	Epas1	NA	NA	NA	5,0,1.0	NA	NA	NA	NA
17	86777548	rs46887489	A	G	Epas1	NA	NA	NA	5,0,1.0	NA	NA	NA	NA
17	86777558	rs49843439	A	G	Epas1	NA	NA	NA	5,0,1.0	NA	NA	NA	NA
17	86777574	rs51996139	A	G	Epas1	NA	NA	NA	6,0,1.0	NA	NA	5,0,1.0	NA
17	86777576	rs50067203	A	G	Epas1	NA	NA	NA	6,0,1.0	NA	NA	5,0,1.0	NA
17	86777582	rs46929857	A	G	Epas1	NA	NA	NA	5,0,1.0	NA	NA	5,0,1.0	NA
17	86779330	rs49512135	A	G	Epas1	NA	NA	NA	8,0,1.0	NA	NA	NA	NA
17	86784948	rs33464445	C	G	Epas1	NA	NA	NA	NA	6,0,1.0	NA	NA	NA
17	86789442	rs33146594	C	T	Epas1	5,0,1.0	NA	NA	NA	NA	NA	NA	NA
17	86789925	rs107799020	A	C	Epas1	NA	NA	NA	5,0,1.0	NA	NA	NA	NA
17	86789948	rs33724684	A	C	Epas1	NA	NA	NA	5,0,1.0	NA	NA	NA	NA
17	86795389	rs52459804	G	A	Epas1	NA	NA	NA	NA	5,0,1.0	NA	NA	NA
17	86795758	rs33228137	A	G	Epas1	NA	NA	NA	NA	6,0,1.0	NA	NA	NA
17	86798823	rs48482389	A	C	Epas1	NA	NA	NA	9,0,1.0	8,0,1.0	7,0,1.0	5,0,1.0	NA
17	86805148	rs33290481	G	A	Epas1	6,0,1.0	NA	NA	6,0,1.0	NA	NA	NA	NA
17	86812803	rs46296862	G	A	Epas1	NA	NA	NA	6,0,1.0	NA	NA	NA	NA
17	86812889	rs33605359	G	A	Epas1	NA	NA	NA	8,0,1.0	NA	NA	NA	NA
17	86812890	rs107915860	C	T	Epas1	NA	NA	NA	8,0,1.0	NA	NA	NA	NA
17	86821400	rs33223509	G	A	Epas1	NA	NA	NA	8,0,1.0	NA	NA	NA	NA
17	86825646	rs33122370	T	C	Epas1	NA	NA	NA	NA	5,0,1.0	NA	NA	NA
17	86825648	rs33556579	T	G	Epas1	NA	NA	NA	NA	5,0,1.0	NA	NA	NA
17	86825718	rs49708917	A	G	Epas1	NA	NA	NA	NA	5,0,1.0	NA	NA	NA
17	86827833	rs33116264	A	G	Epas1	NA	0,5,1.0	NA	NA	NA	NA	5,0,1.0	NA
17	86829391	rs46127650	G	A	Epas1	NA	10,0,1.0	12,0,1.0	NA	12,0,1.0	NA	9,0,1.0	7,0,1.0
17	86833229	rs13459414	C	T	Epas1	1,15,0.9459121070676045	0,20,1.0	1,24,0.9895174039896039	27,0,1.0	36,0,1.0	7,0,1.0	24,0,1.0	19,0,1.0
18	66465008	rs254150592	G	A	Pmaip1	5,0,1.0	NA	6,0,1.0	7,0,1.0	NA	NA	NA	NA
1	189895205	rs52728901	T	C	Smyd2	NA	NA	NA	NA	NA	NA	5,0,1.0	NA
1	189895218	rs52631719	A	C	Smyd2	NA	NA	NA	NA	NA	NA	5,0,1.0	NA
1	189895225	rs52629817	T	C	Smyd2	NA	NA	NA	NA	NA	NA	5,0,1.0	NA
2	168923587	rs27256760	T	C	Zfp64	NA	NA	NA	11,0,1.0	NA	NA	NA	NA
2	168923638	rs27256759	A	C	Zfp64	NA	NA	NA	10,0,1.0	NA	NA	NA	NA
2	168925593	rs33726081	A	G	Zfp64	7,5,0.03635002209058719	9,1,0.8384944171101543	9,1,0.8384944171101543	19,0,1.0	22,0,1.0	13,0,1.0	22,0,1.0	12,0,1.0
2	168925678	rs33592656	A	G	Zfp64	12,19,0.002817844514739681	6,12,0.06526505387410567	9,5,0.06897514678237857	16,0,1.0	28,0,1.0	12,0,1.0	29,0,1.0	15,0,1.0
2	168926629	rs13471661	A	G	Zfp64	NA	NA	3,3,0.06228566529492453	NA	10,0,1.0	NA	NA	NA
2	168931162	rs27256722	G	A	Zfp64	NA	NA	NA	8,0,1.0	NA	NA	NA	NA
2	168935254	rs48942475	A	G	Zfp64	NA	NA	4,2,0.26322445130315497	NA	5,0,1.0	NA	NA	7,0,1.0
2	168936583	rs46817962	A	G	Zfp64	NA	0,7,1.0	0,7,1.0	NA	NA	NA	NA	NA
2	168936611	rs51037941	G	A	Zfp64	6,0,1.0	11,0,1.0	6,0,1.0	NA	NA	NA	NA	NA
2	168936653	rs48292457	T	C	Zfp64	0,6,1.0	0,6,1.0	0,5,1.0	NA	NA	NA	NA	NA
2	168938709	rs46995755	C	A	Zfp64	NA	NA	NA	9,0,1.0	6,0,1.0	NA	NA	NA
2	168938992	rs51692992	T	C	Zfp64	NA	NA	NA	NA	5,0,1.0	NA	NA	NA
2	168939018	rs50808394	A	G	Zfp64	NA	NA	NA	NA	9,0,1.0	NA	NA	NA
2	168939284	rs51667439	G	A	Zfp64	5,1,0.6651020233196159	NA	NA	NA	NA	NA	NA	NA
2	168946989	rs50415453	G	A	Zfp64	NA	NA	NA	NA	7,0,1.0	NA	5,0,1.0	NA
2	168947090	rs49598379	C	T	Zfp64	NA	10,0,1.0	NA	NA	NA	NA	7,0,1.0	NA
2	168947275	rs48835054	T	C	Zfp64	NA	NA	NA	NA	NA	NA	9,0,1.0	NA
2	168947365	rs45733714	C	T	Zfp64	NA	NA	NA	NA	NA	NA	5,0,1.0	NA
2	168947576	rs247226388	T	C	Zfp64	NA	6,0,1.0	NA	NA	NA	NA	7,0,1.0	5,0,1.0
2	168947637	rs27256693	T	A	Zfp64	NA	6,0,1.0	NA	NA	NA	NA	NA	NA
2	168947687	rs27256692	A	C	Zfp64	NA	NA	NA	NA	5,0,1.0	NA	NA	NA
2	168947689	rs27256691	T	C	Zfp64	NA	NA	NA	NA	6,0,1.0	NA	NA	NA
2	168947829	rs27256688	T	G	Zfp64	NA	6,0,1.0	NA	NA	NA	NA	NA	NA
2	168948315	rs27256682	G	C	Zfp64	NA	NA	NA	NA	5,0,1.0	NA	NA	NA
2	168948352	rs52575487	C	T	Zfp64	NA	NA	NA	NA	5,0,1.0	NA	NA	NA
2	168949133	rs48742974	C	A	Zfp64	NA	NA	NA	5,0,1.0	NA	NA	NA	NA
3	41577125	rs30304130	A	G	Jade1	NA	NA	NA	8,0,1.0	NA	NA	NA	NA
3	41577945	rs45889488	G	T	Jade1	NA	NA	NA	7,0,1.0	NA	NA	NA	NA
3	41585846	rs51117816	T	G	Jade1	NA	NA	NA	NA	NA	NA	8,0,1.0	NA
3	41585852	rs47850208	C	T	Jade1	NA	NA	NA	NA	NA	NA	5,0,1.0	NA
3	41585864	rs51445690	A	T	Jade1	NA	NA	NA	NA	NA	NA	7,0,1.0	NA
3	41585877	rs46557807	C	G	Jade1	NA	NA	NA	NA	5,0,1.0	NA	6,0,1.0	NA
3	41585894	rs51077256	A	G	Jade1	NA	NA	6,0,1.0	NA	NA	NA	5,0,1.0	NA
3	41585980	rs6212825	A	T	Jade1	NA	NA	NA	NA	NA	NA	7,0,1.0	NA
3	41585989	rs6212838	T	C	Jade1	NA	NA	NA	NA	NA	NA	6,0,1.0	NA
3	41585998	rs6212852	A	G	Jade1	NA	NA	NA	NA	NA	NA	6,0,1.0	NA
3	41586012	rs6212868	C	T	Jade1	NA	NA	NA	NA	NA	NA	7,0,1.0	NA
3	41586553	rs6228139	T	C	Jade1	NA	NA	NA	11,0,1.0	5,0,1.0	NA	NA	NA
3	41586569	rs6228583	A	G	Jade1	NA	NA	NA	9,0,1.0	NA	NA	NA	NA
3	41589991	rs30564196	A	G	Jade1	NA	NA	NA	NA	6,0,1.0	NA	NA	NA
3	41590219	rs31428443	C	T	Jade1	6,0,1.0	NA	NA	NA	NA	NA	NA	NA
3	41593845	rs13477076	G	A	Jade1	NA	6,0,1.0	NA	NA	NA	5,0,1.0	NA	NA
3	41596784	rs30204773	C	T	Jade1	NA	NA	NA	NA	NA	5,0,1.0	NA	NA
3	41613444	rs30747905	A	G	Jade1	0,7,1.0	0,8,1.0	0,8,1.0	NA	NA	NA	9,0,1.0	NA
3	41614065	rs51567215	A	G	Jade1	1,21,0.9818860740940355	0,12,1.0	0,17,1.0	8,0,1.0	NA	NA	21,0,1.0	NA
3	41614297	rs30255990	G	A	Jade1	6,0,1.0	7,0,1.0	NA	6,0,1.0	10,0,1.0	5,0,1.0	16,0,1.0	5,0,1.0
3	41615389	rs13464609	C	T	Jade1	NA	NA	NA	NA	6,0,1.0	5,0,1.0	5,0,1.0	NA
3	79813518	rs31106289	G	C	Tmem144	6,0,1.0	5,0,1.0	NA	NA	NA	12,0,1.0	10,0,1.0	10,0,1.0
3	79813558	rs46642628	A	T	Tmem144	6,0,1.0	NA	NA	NA	6,0,1.0	9,0,1.0	16,0,1.0	11,0,1.0
3	79817700	rs31265779	A	G	Tmem144	8,0,1.0	NA	NA	NA	5,0,1.0	NA	NA	NA
3	79835612	rs31264771	C	T	Tmem144	NA	NA	NA	5,0,1.0	NA	NA	NA	NA
3	79835635	rs31264773	G	T	Tmem144	NA	NA	NA	7,0,1.0	NA	NA	NA	NA
3	79835725	rs52227027	G	A	Tmem144	NA	NA	8,0,1.0	NA	NA	NA	NA	NA
3	79835823	rs48998432	G	T	Tmem144	6,0,1.0	NA	NA	NA	NA	NA	NA	NA
3	79835826	rs48363442	T	C	Tmem144	6,0,1.0	NA	NA	NA	NA	NA	NA	NA
3	79835898	rs31265727	C	T	Tmem144	5,0,1.0	NA	6,0,1.0	NA	5,0,1.0	NA	NA	NA
3	79835962	rs31265731	T	C	Tmem144	NA	NA	1,6,0.7209183527663465	NA	NA	NA	NA	NA
3	79836158	rs31265732	C	A	Tmem144	6,0,1.0	NA	NA	NA	NA	6,0,1.0	5,0,1.0	NA
3	79836466	rs51489097	G	C	Tmem144	NA	NA	NA	NA	NA	5,1,0.6651020233196159	NA	NA
3	79836472	rs48302185	T	C	Tmem144	NA	NA	NA	NA	NA	6,0,1.0	NA	NA
3	79836481	rs50846550	T	C	Tmem144	NA	NA	NA	NA	NA	5,0,1.0	NA	NA
3	79838541	rs31264128	C	A	Tmem144	6,0,1.0	NA	NA	NA	NA	NA	NA	NA
3	79838797	rs46857544	T	A	Tmem144	5,0,1.0	NA	NA	NA	NA	NA	NA	NA
3	79841574	rs31269123	A	G	Tmem144	5,0,1.0	NA	NA	NA	NA	NA	NA	NA
3	79843218	rs30008419	C	A	Tmem144	NA	NA	NA	5,0,1.0	NA	NA	NA	NA
						All Monoallelic validated		FORMAT
								reference/alternative/binomail-pvalue
