# Supplementary material for: BrewerIX enables allelic expression analysis of imprinted and X-linked genes from bulk and single-cell transcriptomes
Source: Commun Biol. 2022 Feb 17;5:146. doi: 10.1038/s42003-022-03087-4 (PMC8854590; doi:10.1038/s42003-022-03087-4)
Supplement: Supplementary file 4 — Supplementary data 3 [file 42003_2022_3087_MOESM4_ESM.xlsx]

## Sheet: fig1b
cell cutoff	category	count
BJ FIBRO OD 20; MAC 4	False Positives	131
BJ FIBRO OD 20; MAC 4	True Positives	2179
BJ FIBRO OD 15; MAC 3	False Positives	183
BJ FIBRO OD 15; MAC 3	True Positives	2770
BJ FIBRO OD 10; MAC 2	False Positives	284
BJ FIBRO OD 10; MAC 2	True Positives	3656
HPD00 OD 20; MAC 4	False Positives	165
HPD00 OD 20; MAC 4	True Positives	2590
HPD00 OD 15; MAC 3	False Positives	244
HPD00 OD 15; MAC 3	True Positives	3304
HPD00 OD 10; MAC 2	False Positives	386
HPD00 OD 10; MAC 2	True Positives	4383
HPD04 OD 20; MAC 4	False Positives	325
HPD04 OD 20; MAC 4	True Positives	3562
HPD04 OD 15; MAC 3	False Positives	472
HPD04 OD 15; MAC 3	True Positives	4317
HPD04 OD 10; MAC 2	False Positives	852
HPD04 OD 10; MAC 2	True Positives	5451

## Sheet: fig1c
symbol	BJ FIBRO - GSM2988896	BJ FIBRO - GSM1553088	BJ FIBRO - GSM1553089	BJ FIBRO - GSM1553090	BJ FIBRO - GSM3597749	BJ FIBRO - GSM3597750	HPD00 - GSM2988902	HPD01 - GSM2988898	HPD03 - GSM2988903	HPD04 - GSM2988904
H19	NA	NA	NA	NA	NA	0:0.0	0:0.0	9:0.8901960784313725	18:0.7215686274509804	13:0.6549019607843137
IGF2	5:0.0	2:0.25098039215686274	2:0.3333333333333333	3:0.24313725490196078	3:0.0	5:0.0	NA	0:0.0	NA	NA
SLC22A18	0:0.0	0:0.0	0:0.0	0:0.0	0:0.0	0:0.0	0:0.0	1:0.0	15:0.7176470588235294	2:0.5294117647058824
MEG3	7:0.0	7:0.0	7:0.0	7:0.0	5:0.0	4:0.0	1:0.0	7:0.788235294117647	7:0.807843137254902	7:0.8313725490196079
MEG8	NA	NA	NA	NA	NA	NA	NA	3:0.9294117647058824	4:0.615686274509804	4:0.5803921568627451
ATP10A	1:0.0	0:0.0	3:0.6549019607843137	4:0.5019607843137255	3:0.5568627450980392	6:0.5803921568627451	NA	0:0.0	NA	NA
GPR1	0:0.0	0:0.0	0:0.0	0:0.0	2:0.8196078431372549	2:0.6784313725490196	NA	NA	NA	NA
ZDBF2	NA	0:0.0	NA	NA	0:0.0	0:0.0	0:0.0	1:0.0	3:0.34509803921568627	1:0.0
CPA4	1:0.0	0:0.0	1:0.0	2:0.47843137254901963	2:0.5098039215686274	1:0.0	NA	NA	NA	NA

## Sheet: fig1d
	BJ FIBRO - GSM2988896	BJ FIBRO - GSM2988896	HPD00 - GSM2988902	HPD00 - GSM2988902	HPD01 - GSM2988898	HPD01 - GSM2988898
rs	ref	alt	ref	alt	ref	alt
rs45617834	65	0	10	0	415	239
rs563321988	0	65	0	6	118	131
rs2400941	0	93	0	5	142	115
rs3194464	0	137	0	16	314	255
rs1053900	1	143	0	8	153	152
rs1054000	162	0	12	0	185	132
rs8013873	215	0	25	0	382	267

## Sheet: fig1f
symbol	2i/L_15_XX	2i/L_20_XY	2i/L_23_XY	2i/L_2_XX	S/L_12_XY	S/L_8_XX	MEF_2_XY	MEF_4_XX
Plagl1	3:0.49019607843137253	3:0.0	1:0.0	9:0.4980392156862745	NA	0:0.0	4:0.3764705882352941	1:0.0
Cobl	5:0.4627450980392157	4:0.0	4:0.0	4:0.3137254901960784	0:0.0	1:0.0	0:0.0	0:0.0
Meg3	4:0.24705882352941178	5:0.25882352941176473	7:0.34509803921568627	2:0.27058823529411763	0:0.0	1:0.0	9:0.0	9:0.0
Rian	10:0.5058823529411764	10:0.43529411764705883	8:0.4235294117647059	5:0.596078431372549	10:0.0	8:0.0	17:0.0	17:0.0
Slc38a4	12:0.4117647058823529	4:0.2980392156862745	4:0.0	5:0.0	2:0.3568627450980392	17:0.6235294117647059	4:0.30980392156862746	0:0.0
Igf2r	2:0.6431372549019608	1:0.0	0:0.0	0:0.0	0:0.0	4:0.5764705882352941	4:0.0	4:0.0
Impact	9:0.7176470588235294	5:0.5333333333333333	6:0.6235294117647059	9:0.592156862745098	5:0.0	4:0.6078431372549019	7:0.0	8:0.0
Peg10	6:0.7686274509803922	0:0.0	0:0.0	0:0.0	5:0.0	4:0.23529411764705882	0:0.0	0:0.0
Peg3	0:0.0	0:0.0	0:0.0	0:0.0	1:0.0	2:0.2823529411764706	1:0.0	0:0.0
H19	0:0.0	0:0.0	0:0.0	0:0.0	0:0.0	4:0.30196078431372547	4:0.0	4:0.0
Dhcr7	6:0.6196078431372549	3:0.5450980392156862	5:0.792156862745098	0:0.0	0:0.0	6:0.8	6:0.5568627450980392	6:0.5137254901960784
Gab1	7:0.7647058823529411	18:0.6	21:0.6392156862745098	8:0.5647058823529412	19:0.5882352941176471	22:0.7490196078431373	0:0.0	0:0.0

## Sheet: fig1g
symbol	2i/L	S/L 1	S/L 2
Zdbf2	2:0.21568627450980393	9:0.7176470588235294	6:0.32941176470588235
Ddc	4:0.47058823529411764	0:0.0	0:0.0
Cobl	2:0.8313725490196079	2:0.8470588235294118	2:0.7725490196078432
Impact	11:0.8470588235294118	12:0.6745098039215687	10:0.803921568627451
H13	2:0.3215686274509804	4:0.5764705882352941	2:0.2784313725490196
Casd1	2:0.7490196078431373	2:0.9254901960784314	2:0.9137254901960784
Peg10	1:0.0	2:0.29411764705882354	2:0.0
Pon2	0:0.0	5:0.6313725490196078	8:0.6274509803921569
Zfp264	2:0.6392156862745098	1:0.0	NA
Inpp5f	10:0.5254901960784314	18:0.6	13:0.7411764705882353
Dhcr7	2:0.0	2:0.2980392156862745	2:0.7137254901960784
Gab1	1:0.0	2:0.6549019607843137	0:0.0
Snx14	2:0.8980392156862745	2:0.9529411764705882	2:0.796078431372549

## Sheet: fig2a
gene	2i/L	S/L
Impact	87.8187	92.9104
Inpp5f	24.8366	45.1128
Ccdc40	30	5.26316
Plagl1	23.8462	0

## Sheet: fig2b
sample	meanAR	group	stage
mid2cell_3_1	0.13471	Female	mid2cell
mid2cell_3_2	0.129634	Female	mid2cell
mid2cell_6_1	0.242741	Female	mid2cell
mid2cell_6_2	0.246936	Female	mid2cell
mid2cell_7_1	0.274412	Female	mid2cell
mid2cell_7_2	0.258356	Female	mid2cell
late2cell_6_1	0.329933	Female	late2cell
late2cell_6_2	0.300188	Female	late2cell
late2cell_7_1	0.306545	Female	late2cell
late2cell_7_2	0.368001	Female	late2cell
late2cell_8_1	0.285972	Female	late2cell
late2cell_8_2	0.236563	Female	late2cell
4cell_2_1	0.518008	Female	4cell
4cell_2_2	0.455759	Female	4cell
4cell_2_3	0.438665	Female	4cell
4cell_2_4	0.424529	Female	4cell
4cell_3_1	0.393623	Female	4cell
4cell_3_3	0.496609	Female	4cell
4cell_3_4	0.496866	Female	4cell
4cell_4_1	0.450947	Female	4cell
4cell_4_2	0.491833	Female	4cell
4cell_4_3	0.432164	Female	4cell
4cell_4_4	0.421767	Female	4cell
16cell_4_1	0.395954	Female	16cell
16cell_4_10	0.428593	Female	16cell
16cell_4_11	0.461654	Female	16cell
16cell_4_2	0.0186824	Female	16cell
16cell_4_3	0.521611	Female	16cell
16cell_4_4	0.454701	Female	16cell
16cell_4_5	0.410401	Female	16cell
16cell_4_6	0.518704	Female	16cell
16cell_4_7	0.457038	Female	16cell
16cell_4_8	0.452851	Female	16cell
16cell_4_9	0.455793	Female	16cell
16cell_6_1	0.406825	Female	16cell
16cell_6_10	0.360561	Female	16cell
16cell_6_11	0.370326	Female	16cell
16cell_6_12	0.429907	Female	16cell
16cell_6_2	0.469736	Female	16cell
16cell_6_3	0.470889	Female	16cell
16cell_6_4	0.408428	Female	16cell
16cell_6_5	0.443276	Female	16cell
16cell_6_6	0.391052	Female	16cell
16cell_6_7	0.430429	Female	16cell
16cell_6_8	0.417776	Female	16cell
16cell_6_9	0.521198	Female	16cell
earlyblast_3_1	0.244597	Female	earlyblast
earlyblast_3_10	0.143109	Female	earlyblast
earlyblast_3_12	0.204283	Female	earlyblast
earlyblast_3_13	0.25673	Female	earlyblast
earlyblast_3_14	0.203791	Female	earlyblast
earlyblast_3_15	0.388491	Female	earlyblast
earlyblast_3_16	0.287059	Female	earlyblast
earlyblast_3_17	0.284522	Female	earlyblast
earlyblast_3_2	0.405694	Female	earlyblast
earlyblast_3_3	0.205933	Female	earlyblast
earlyblast_3_4	0.21677	Female	earlyblast
earlyblast_3_6	0.303808	Female	earlyblast
earlyblast_3_7	0.190182	Female	earlyblast
earlyblast_3_8	0.155157	Female	earlyblast
earlyblast_3_9	0.35529	Female	earlyblast
mid2cell_0_1	0.00147595	Male	mid2cell
mid2cell_0_2	0.00179283	Male	mid2cell
mid2cell_4_1	0.0208199	Male	mid2cell
mid2cell_4_2	0.0143105	Male	mid2cell
mid2cell_5_1	0.00705882	Male	mid2cell
mid2cell_5_2	0.00484496	Male	mid2cell
late2cell_5_1	0.0433158	Male	late2cell
late2cell_5_2	0.0131362	Male	late2cell
late2cell_9_1	0.0243335	Male	late2cell
late2cell_9_2	0.0452626	Male	late2cell
4cell_1_1	0.000841869	Male	4cell
4cell_1_2	0.00577034	Male	4cell
4cell_1_4	0.02283	Male	4cell
16cell_1_10	0.00253305	Male	16cell
16cell_1_11	0.00197368	Male	16cell
16cell_1_12	0.00168969	Male	16cell
16cell_1_13	0.00417639	Male	16cell
16cell_1_14	0.00137904	Male	16cell
16cell_1_15	0.00192709	Male	16cell
16cell_1_2	0.00347862	Male	16cell
16cell_1_3	0.00072739	Male	16cell
16cell_1_4	0.00433777	Male	16cell
16cell_1_5	0.00185543	Male	16cell
16cell_1_6	0.0024914	Male	16cell
16cell_1_7	0.00130548	Male	16cell
16cell_1_8	0.0023991	Male	16cell
16cell_1_9	0.00194642	Male	16cell
16cell_5_1	0.00200334	Male	16cell
16cell_5_10	0.0027576	Male	16cell
16cell_5_11	0.00161494	Male	16cell
16cell_5_12	0.00430036	Male	16cell
16cell_5_13	0.0019028	Male	16cell
16cell_5_2	0.00239664	Male	16cell
16cell_5_3	0.00220517	Male	16cell
16cell_5_4	0.0178178	Male	16cell
16cell_5_5	0.0034166	Male	16cell
16cell_5_6	0.00277754	Male	16cell
16cell_5_7	0.00184089	Male	16cell
16cell_5_8	0.0012615	Male	16cell
16cell_5_9	0.00275786	Male	16cell
earlyblast_2_1	0.00477208	Male	earlyblast
earlyblast_2_10	0.0047138	Male	earlyblast
earlyblast_2_12	0.00403045	Male	earlyblast
earlyblast_2_15	0.000903692	Male	earlyblast
earlyblast_2_16	0.00248245	Male	earlyblast
earlyblast_2_17	0.00332122	Male	earlyblast
earlyblast_2_19	0.000972373	Male	earlyblast
earlyblast_2_2	0.0026639	Male	earlyblast
earlyblast_2_22	0.00273947	Male	earlyblast
earlyblast_2_3	0.00332668	Male	earlyblast
earlyblast_2_4	0.00227516	Male	earlyblast
earlyblast_2_5	0.0020601	Male	earlyblast
earlyblast_2_6	0.00426367	Male	earlyblast
earlyblast_2_7	0.00361428	Male	earlyblast
earlyblast_2_8	0.000702617	Male	earlyblast
earlyblast_4_1	0.00664155	Male	earlyblast
earlyblast_4_12	0.00317586	Male	earlyblast
earlyblast_4_13	0.00261552	Male	earlyblast
earlyblast_4_14	0.00231994	Male	earlyblast
earlyblast_4_16	0.00139962	Male	earlyblast
earlyblast_4_17	0.00271991	Male	earlyblast
earlyblast_4_18	0.000778816	Male	earlyblast
earlyblast_4_2	0.00131162	Male	earlyblast
earlyblast_4_3	0.00293442	Male	earlyblast
earlyblast_4_5	0.00143899	Male	earlyblast
earlyblast_4_6	0.00287586	Male	earlyblast
earlyblast_4_8	0.00109031	Male	earlyblast
earlyblast_4_9	0.00269602	Male	earlyblast

## Sheet: fig2c
stage	study	gene	Het	studyName
Morula	A	Impact	0	Borenzstein et al.
Morula	A	Impact	0	Borenzstein et al.
Morula	A	Impact	0	Borenzstein et al.
Morula	A	Impact	0	Borenzstein et al.
Morula	A	Impact	0.333333	Borenzstein et al.
Morula	A	Impact	0	Borenzstein et al.
Morula	A	Impact	0	Borenzstein et al.
Morula	A	Impact	0	Borenzstein et al.
Morula	A	Impact	0	Borenzstein et al.
Morula	A	Impact	0	Borenzstein et al.
Morula	A	Impact	0	Borenzstein et al.
Morula	A	Impact	0	Borenzstein et al.
Morula	A	Impact	0	Borenzstein et al.
Morula	A	Impact	0	Borenzstein et al.
Morula	A	Impact	0	Borenzstein et al.
Cleavage	A	Impact	0	Borenzstein et al.
Cleavage	A	Impact	0	Borenzstein et al.
Cleavage	A	Impact	0	Borenzstein et al.
Cleavage	A	Impact	0	Borenzstein et al.
Cleavage	A	Impact	0	Borenzstein et al.
Cleavage	A	Impact	0	Borenzstein et al.
Blastocyst	A	Impact	0	Borenzstein et al.
Blastocyst	A	Impact	0	Borenzstein et al.
Blastocyst	A	Impact	0	Borenzstein et al.
Blastocyst	A	Impact	0	Borenzstein et al.
Blastocyst	A	Impact	0	Borenzstein et al.
Blastocyst	A	Impact	0.215686	Borenzstein et al.
Blastocyst	A	Impact	0	Borenzstein et al.
Blastocyst	A	Impact	0	Borenzstein et al.
Blastocyst	A	Impact	0	Borenzstein et al.
Blastocyst	A	Impact	0	Borenzstein et al.
Blastocyst	A	Impact	0	Borenzstein et al.
Blastocyst	A	Impact	0	Borenzstein et al.
Blastocyst	A	Impact	0	Borenzstein et al.
Blastocyst	A	Impact	0	Borenzstein et al.
Blastocyst	A	Impact	0.772549	Borenzstein et al.
Blastocyst	A	Impact	0.501961	Borenzstein et al.
Blastocyst	A	Impact	0	Borenzstein et al.
Blastocyst	A	Impact	0	Borenzstein et al.
Blastocyst	A	Impact	0	Borenzstein et al.
Blastocyst	A	Impact	0	Borenzstein et al.
Blastocyst	A	Impact	0	Borenzstein et al.
Blastocyst	A	Impact	0	Borenzstein et al.
Blastocyst	A	Impact	0	Borenzstein et al.
Blastocyst	A	Impact	0	Borenzstein et al.
Blastocyst	A	Impact	0	Borenzstein et al.
Blastocyst	A	Impact	0	Borenzstein et al.
Cleavage	A	Impact	0	Borenzstein et al.
Cleavage	A	Impact	0	Borenzstein et al.
Cleavage	A	Impact	0	Borenzstein et al.
Cleavage	A	Impact	0	Borenzstein et al.
Cleavage	A	Impact	0	Borenzstein et al.
Cleavage	A	Impact	0	Borenzstein et al.
Cleavage	A	Impact	0	Borenzstein et al.
Cleavage	A	Impact	0	Borenzstein et al.
Cleavage	A	Impact	0.294118	Borenzstein et al.
Cleavage	A	Impact	0	Borenzstein et al.
Blastocyst	A	Impact	0	Borenzstein et al.
Blastocyst	A	Impact	0	Borenzstein et al.
Blastocyst	A	Impact	0	Borenzstein et al.
Blastocyst	A	Impact	0	Borenzstein et al.
Blastocyst	A	Impact	0	Borenzstein et al.
Blastocyst	A	Impact	0	Borenzstein et al.
Blastocyst	A	Impact	0	Borenzstein et al.
Blastocyst	A	Impact	0	Borenzstein et al.
Blastocyst	A	Impact	0	Borenzstein et al.
Blastocyst	A	Impact	0	Borenzstein et al.
Blastocyst	A	Impact	0	Borenzstein et al.
Blastocyst	A	Impact	0	Borenzstein et al.
Blastocyst	A	Impact	0	Borenzstein et al.
Blastocyst	A	Impact	0.25098	Borenzstein et al.
Blastocyst	A	Impact	0	Borenzstein et al.
Blastocyst	A	Impact	0	Borenzstein et al.
Blastocyst	A	Impact	0	Borenzstein et al.
Blastocyst	A	Impact	0	Borenzstein et al.
Blastocyst	A	Impact	0	Borenzstein et al.
Blastocyst	A	Impact	0	Borenzstein et al.
Morula	A	Impact	0.247059	Borenzstein et al.
Morula	A	Impact	0	Borenzstein et al.
Morula	A	Impact	0.282353	Borenzstein et al.
Morula	A	Impact	0	Borenzstein et al.
Morula	A	Impact	0.513725	Borenzstein et al.
Morula	A	Impact	0	Borenzstein et al.
Morula	A	Impact	0.388235	Borenzstein et al.
Morula	A	Impact	0	Borenzstein et al.
Morula	A	Impact	0	Borenzstein et al.
Morula	A	Impact	0.215686	Borenzstein et al.
Morula	A	Impact	0	Borenzstein et al.
Morula	A	Impact	0	Borenzstein et al.
Morula	A	Impact	0	Borenzstein et al.
Morula	A	Impact	0.686275	Borenzstein et al.
Morula	A	Impact	0.415686	Borenzstein et al.
Morula	A	Impact	0	Borenzstein et al.
Morula	A	Impact	0	Borenzstein et al.
Morula	A	Impact	0	Borenzstein et al.
Morula	A	Impact	0.25098	Borenzstein et al.
Morula	A	Impact	0	Borenzstein et al.
Morula	A	Impact	0	Borenzstein et al.
Morula	A	Impact	0.25098	Borenzstein et al.
Morula	A	Impact	0	Borenzstein et al.
Morula	A	Impact	0	Borenzstein et al.
Morula	A	Impact	0	Borenzstein et al.
Morula	A	Impact	0	Borenzstein et al.
Morula	A	Impact	0	Borenzstein et al.
Morula	A	Impact	0	Borenzstein et al.
Morula	A	Impact	0	Borenzstein et al.
Morula	B	Impact	0	Deng et al.
Morula	B	Impact	0	Deng et al.
Morula	B	Impact	0	Deng et al.
Morula	B	Impact	0	Deng et al.
Morula	B	Impact	0	Deng et al.
Morula	B	Impact	0	Deng et al.
Morula	B	Impact	0	Deng et al.
Morula	B	Impact	0	Deng et al.
Morula	B	Impact	0	Deng et al.
Morula	B	Impact	0	Deng et al.
Morula	B	Impact	0	Deng et al.
Morula	B	Impact	0	Deng et al.
Morula	B	Impact	0.792157	Deng et al.
Morula	B	Impact	0	Deng et al.
Morula	B	Impact	0	Deng et al.
Morula	B	Impact	0	Deng et al.
Morula	B	Impact	0	Deng et al.
Morula	B	Impact	0	Deng et al.
Morula	B	Impact	0	Deng et al.
Morula	B	Impact	0	Deng et al.
Morula	B	Impact	0	Deng et al.
Morula	B	Impact	0	Deng et al.
Morula	B	Impact	0	Deng et al.
Morula	B	Impact	0	Deng et al.
Morula	B	Impact	0	Deng et al.
Morula	B	Impact	0	Deng et al.
Morula	B	Impact	0.470588	Deng et al.
Morula	B	Impact	0	Deng et al.
Morula	B	Impact	0	Deng et al.
Morula	B	Impact	0	Deng et al.
Morula	B	Impact	0	Deng et al.
Morula	B	Impact	0	Deng et al.
Morula	B	Impact	0	Deng et al.
Morula	B	Impact	0.921569	Deng et al.
Morula	B	Impact	0	Deng et al.
Morula	B	Impact	0	Deng et al.
Morula	B	Impact	0	Deng et al.
Morula	B	Impact	0	Deng et al.
Morula	B	Impact	0	Deng et al.
Morula	B	Impact	0	Deng et al.
Morula	B	Impact	0	Deng et al.
Morula	B	Impact	0	Deng et al.
Morula	B	Impact	0	Deng et al.
Morula	B	Impact	0	Deng et al.
Morula	B	Impact	0	Deng et al.
Morula	B	Impact	0	Deng et al.
Morula	B	Impact	0	Deng et al.
Morula	B	Impact	0	Deng et al.
Morula	B	Impact	0	Deng et al.
Morula	B	Impact	0	Deng et al.
Cleavage	B	Impact	0	Deng et al.
Cleavage	B	Impact	0	Deng et al.
Cleavage	B	Impact	0	Deng et al.
Cleavage	B	Impact	0	Deng et al.
Cleavage	B	Impact	0	Deng et al.
Cleavage	B	Impact	0	Deng et al.
Cleavage	B	Impact	0	Deng et al.
Cleavage	B	Impact	0	Deng et al.
Cleavage	B	Impact	0	Deng et al.
Cleavage	B	Impact	0	Deng et al.
Cleavage	B	Impact	0	Deng et al.
Cleavage	B	Impact	0	Deng et al.
Cleavage	B	Impact	0	Deng et al.
Cleavage	B	Impact	0	Deng et al.
Morula	B	Impact	0	Deng et al.
Morula	B	Impact	0	Deng et al.
Morula	B	Impact	0	Deng et al.
Morula	B	Impact	0	Deng et al.
Morula	B	Impact	0	Deng et al.
Morula	B	Impact	0	Deng et al.
Morula	B	Impact	0	Deng et al.
Morula	B	Impact	0	Deng et al.
Morula	B	Impact	0	Deng et al.
Morula	B	Impact	0	Deng et al.
Morula	B	Impact	0	Deng et al.
Morula	B	Impact	0	Deng et al.
Morula	B	Impact	0	Deng et al.
Morula	B	Impact	0	Deng et al.
Morula	B	Impact	0	Deng et al.
Morula	B	Impact	0	Deng et al.
Morula	B	Impact	0	Deng et al.
Morula	B	Impact	0	Deng et al.
Morula	B	Impact	0	Deng et al.
Morula	B	Impact	0	Deng et al.
Morula	B	Impact	0	Deng et al.
Morula	B	Impact	0	Deng et al.
Morula	B	Impact	0	Deng et al.
Morula	B	Impact	0	Deng et al.
Morula	B	Impact	0	Deng et al.
Morula	B	Impact	0	Deng et al.
Morula	B	Impact	0	Deng et al.
Morula	B	Impact	0	Deng et al.
Cleavage	B	Impact	0	Deng et al.
Cleavage	B	Impact	0	Deng et al.
Cleavage	B	Impact	0	Deng et al.
Cleavage	B	Impact	0	Deng et al.
Cleavage	B	Impact	0	Deng et al.
Cleavage	B	Impact	0	Deng et al.
Cleavage	B	Impact	0	Deng et al.
Cleavage	B	Impact	0	Deng et al.
Blastocyst	B	Impact	0	Deng et al.
Blastocyst	B	Impact	0	Deng et al.
Blastocyst	B	Impact	0	Deng et al.
Blastocyst	B	Impact	0	Deng et al.
Blastocyst	B	Impact	0	Deng et al.
Blastocyst	B	Impact	0	Deng et al.
Blastocyst	B	Impact	0	Deng et al.
Blastocyst	B	Impact	0	Deng et al.
Blastocyst	B	Impact	0	Deng et al.
Blastocyst	B	Impact	0	Deng et al.
Blastocyst	B	Impact	0	Deng et al.
Blastocyst	B	Impact	0	Deng et al.
Blastocyst	B	Impact	0	Deng et al.
Blastocyst	B	Impact	0	Deng et al.
Blastocyst	B	Impact	0	Deng et al.
Blastocyst	B	Impact	0	Deng et al.
Blastocyst	B	Impact	0	Deng et al.
Blastocyst	B	Impact	0	Deng et al.
Blastocyst	B	Impact	0.815686	Deng et al.
Blastocyst	B	Impact	0	Deng et al.
Blastocyst	B	Impact	0	Deng et al.
Blastocyst	B	Impact	0	Deng et al.
Blastocyst	B	Impact	0	Deng et al.
Blastocyst	B	Impact	0	Deng et al.
Blastocyst	B	Impact	0	Deng et al.
Blastocyst	B	Impact	0	Deng et al.
Blastocyst	B	Impact	0	Deng et al.
Blastocyst	B	Impact	0	Deng et al.
Blastocyst	B	Impact	0	Deng et al.
Blastocyst	B	Impact	0	Deng et al.
Blastocyst	B	Impact	0	Deng et al.
Blastocyst	B	Impact	0	Deng et al.
Blastocyst	B	Impact	0	Deng et al.
Blastocyst	B	Impact	0	Deng et al.
Blastocyst	B	Impact	0.658824	Deng et al.
Blastocyst	B	Impact	0	Deng et al.
Blastocyst	B	Impact	0	Deng et al.
Blastocyst	B	Impact	0	Deng et al.
Blastocyst	B	Impact	0	Deng et al.
Blastocyst	B	Impact	0	Deng et al.
Blastocyst	B	Impact	0	Deng et al.
Blastocyst	B	Impact	0	Deng et al.
Blastocyst	B	Impact	0	Deng et al.
Cleavage	B	Impact	0	Deng et al.
Cleavage	B	Impact	0	Deng et al.
Cleavage	B	Impact	0	Deng et al.
Cleavage	B	Impact	0	Deng et al.
Cleavage	B	Impact	0	Deng et al.
Cleavage	B	Impact	0	Deng et al.
Cleavage	B	Impact	0	Deng et al.
Cleavage	B	Impact	0	Deng et al.
Cleavage	B	Impact	0	Deng et al.
Cleavage	B	Impact	0	Deng et al.
Blastocyst	B	Impact	0	Deng et al.
Blastocyst	B	Impact	0.290196	Deng et al.
Blastocyst	B	Impact	0	Deng et al.
Blastocyst	B	Impact	0	Deng et al.
Blastocyst	B	Impact	0	Deng et al.
Blastocyst	B	Impact	1	Deng et al.
Blastocyst	B	Impact	0	Deng et al.
Blastocyst	B	Impact	0	Deng et al.
Blastocyst	B	Impact	0	Deng et al.
Blastocyst	B	Impact	0	Deng et al.
Blastocyst	B	Impact	0	Deng et al.
Blastocyst	B	Impact	0	Deng et al.
Blastocyst	B	Impact	0.509804	Deng et al.
Blastocyst	B	Impact	0	Deng et al.
Blastocyst	B	Impact	0	Deng et al.
Blastocyst	B	Impact	0	Deng et al.
Blastocyst	B	Impact	0	Deng et al.
Blastocyst	B	Impact	0.501961	Deng et al.
Blastocyst	B	Impact	0	Deng et al.
Blastocyst	B	Impact	0	Deng et al.
Blastocyst	B	Impact	0	Deng et al.
Blastocyst	B	Impact	0	Deng et al.
Blastocyst	B	Impact	0	Deng et al.
Blastocyst	B	Impact	0	Deng et al.
Blastocyst	B	Impact	0.32549	Deng et al.
Blastocyst	B	Impact	0	Deng et al.
Blastocyst	B	Impact	0	Deng et al.
Blastocyst	B	Impact	0	Deng et al.
Blastocyst	B	Impact	0	Deng et al.
Blastocyst	B	Impact	0.427451	Deng et al.
Cleavage	B	Impact	0	Deng et al.
Cleavage	B	Impact	0	Deng et al.
Cleavage	B	Impact	0	Deng et al.
Cleavage	B	Impact	0	Deng et al.
Cleavage	B	Impact	0	Deng et al.
Cleavage	B	Impact	0	Deng et al.
Cleavage	B	Impact	0	Deng et al.
Cleavage	B	Impact	0	Deng et al.
Cleavage	B	Impact	0	Deng et al.
Cleavage	B	Impact	0	Deng et al.
Cleavage	B	Impact	0	Deng et al.
Cleavage	B	Impact	0	Deng et al.
Blastocyst	B	Impact	0	Deng et al.
Blastocyst	B	Impact	0	Deng et al.
Blastocyst	B	Impact	0	Deng et al.
Blastocyst	B	Impact	0	Deng et al.
Blastocyst	B	Impact	0	Deng et al.
Blastocyst	B	Impact	0	Deng et al.
Blastocyst	B	Impact	0	Deng et al.
Blastocyst	B	Impact	0	Deng et al.
Blastocyst	B	Impact	0	Deng et al.
Blastocyst	B	Impact	0	Deng et al.
Blastocyst	B	Impact	0	Deng et al.
Blastocyst	B	Impact	0	Deng et al.
Blastocyst	B	Impact	0.764706	Deng et al.
Blastocyst	B	Impact	0	Deng et al.
Blastocyst	B	Impact	0	Deng et al.
Blastocyst	B	Impact	0.8	Deng et al.
Blastocyst	B	Impact	0	Deng et al.
Blastocyst	B	Impact	0	Deng et al.
Blastocyst	B	Impact	0	Deng et al.
Blastocyst	B	Impact	0	Deng et al.
Blastocyst	B	Impact	0	Deng et al.
Blastocyst	B	Impact	0.639216	Deng et al.
Blastocyst	B	Impact	0	Deng et al.
Blastocyst	B	Impact	0	Deng et al.
Blastocyst	B	Impact	0	Deng et al.
Blastocyst	B	Impact	0	Deng et al.
Blastocyst	B	Impact	0	Deng et al.
Blastocyst	B	Impact	0	Deng et al.
Blastocyst	B	Impact	0	Deng et al.
Blastocyst	B	Impact	0	Deng et al.
Blastocyst	B	Impact	0	Deng et al.
Blastocyst	B	Impact	0	Deng et al.
Blastocyst	B	Impact	0	Deng et al.
Blastocyst	B	Impact	0	Deng et al.
Blastocyst	B	Impact	0	Deng et al.
Blastocyst	B	Impact	0	Deng et al.
Blastocyst	B	Impact	0	Deng et al.
Blastocyst	B	Impact	0	Deng et al.
Blastocyst	B	Impact	0	Deng et al.
Blastocyst	B	Impact	0	Deng et al.
Blastocyst	B	Impact	0	Deng et al.
Blastocyst	B	Impact	0	Deng et al.
Blastocyst	B	Impact	0	Deng et al.
Blastocyst	B	Impact	0	Deng et al.
Blastocyst	B	Impact	0	Deng et al.
Blastocyst	B	Impact	0	Deng et al.
Blastocyst	B	Impact	0	Deng et al.
Blastocyst	B	Impact	0	Deng et al.
Blastocyst	B	Impact	0	Deng et al.
Blastocyst	B	Impact	0	Deng et al.
Blastocyst	B	Impact	0	Deng et al.
Blastocyst	B	Impact	0	Deng et al.
Blastocyst	B	Impact	0	Deng et al.
Blastocyst	B	Impact	0	Deng et al.
Blastocyst	B	Impact	0	Deng et al.
Blastocyst	B	Impact	0	Deng et al.
Blastocyst	B	Impact	0	Deng et al.
Blastocyst	B	Impact	0	Deng et al.
Blastocyst	B	Impact	0	Deng et al.
Blastocyst	B	Impact	0	Deng et al.
Cleavage	B	Impact	0	Deng et al.
Cleavage	B	Impact	0	Deng et al.
Cleavage	B	Impact	0	Deng et al.
Cleavage	B	Impact	0	Deng et al.
Blastocyst	C	Impact	0	Santini et al.
Blastocyst	C	Impact	0	Santini et al.
Blastocyst	C	Impact	0	Santini et al.
Blastocyst	C	Impact	0.25098	Santini et al.
Blastocyst	C	Impact	0	Santini et al.
Blastocyst	C	Impact	0	Santini et al.
Blastocyst	C	Impact	0	Santini et al.
Blastocyst	C	Impact	0	Santini et al.
Morula	A	Igf2r	0	Borenzstein et al.
Morula	A	Igf2r	0	Borenzstein et al.
Morula	A	Igf2r	0	Borenzstein et al.
Morula	A	Igf2r	0	Borenzstein et al.
Morula	A	Igf2r	0	Borenzstein et al.
Morula	A	Igf2r	0	Borenzstein et al.
Morula	A	Igf2r	0	Borenzstein et al.
Morula	A	Igf2r	0	Borenzstein et al.
Morula	A	Igf2r	0	Borenzstein et al.
Morula	A	Igf2r	0	Borenzstein et al.
Morula	A	Igf2r	0	Borenzstein et al.
Morula	A	Igf2r	0	Borenzstein et al.
Morula	A	Igf2r	0	Borenzstein et al.
Morula	A	Igf2r	0	Borenzstein et al.
Morula	A	Igf2r	0	Borenzstein et al.
Cleavage	A	Igf2r	0	Borenzstein et al.
Cleavage	A	Igf2r	0	Borenzstein et al.
Cleavage	A	Igf2r	0	Borenzstein et al.
Cleavage	A	Igf2r	0	Borenzstein et al.
Cleavage	A	Igf2r	0	Borenzstein et al.
Cleavage	A	Igf2r	0	Borenzstein et al.
Blastocyst	A	Igf2r	0	Borenzstein et al.
Blastocyst	A	Igf2r	0	Borenzstein et al.
Blastocyst	A	Igf2r	0	Borenzstein et al.
Blastocyst	A	Igf2r	0	Borenzstein et al.
Blastocyst	A	Igf2r	0	Borenzstein et al.
Blastocyst	A	Igf2r	0	Borenzstein et al.
Blastocyst	A	Igf2r	0	Borenzstein et al.
Blastocyst	A	Igf2r	0	Borenzstein et al.
Blastocyst	A	Igf2r	0	Borenzstein et al.
Blastocyst	A	Igf2r	0	Borenzstein et al.
Blastocyst	A	Igf2r	0	Borenzstein et al.
Blastocyst	A	Igf2r	0	Borenzstein et al.
Blastocyst	A	Igf2r	0	Borenzstein et al.
Blastocyst	A	Igf2r	0	Borenzstein et al.
Blastocyst	A	Igf2r	0	Borenzstein et al.
Blastocyst	A	Igf2r	0	Borenzstein et al.
Blastocyst	A	Igf2r	0	Borenzstein et al.
Blastocyst	A	Igf2r	0	Borenzstein et al.
Blastocyst	A	Igf2r	0	Borenzstein et al.
Blastocyst	A	Igf2r	0	Borenzstein et al.
Blastocyst	A	Igf2r	0	Borenzstein et al.
Blastocyst	A	Igf2r	0	Borenzstein et al.
Blastocyst	A	Igf2r	0	Borenzstein et al.
Blastocyst	A	Igf2r	0	Borenzstein et al.
Blastocyst	A	Igf2r	0	Borenzstein et al.
Blastocyst	A	Igf2r	0	Borenzstein et al.
Cleavage	A	Igf2r	0	Borenzstein et al.
Cleavage	A	Igf2r	0.215686	Borenzstein et al.
Cleavage	A	Igf2r	0	Borenzstein et al.
Cleavage	A	Igf2r	0	Borenzstein et al.
Cleavage	A	Igf2r	0	Borenzstein et al.
Cleavage	A	Igf2r	0	Borenzstein et al.
Cleavage	A	Igf2r	0	Borenzstein et al.
Cleavage	A	Igf2r	0	Borenzstein et al.
Cleavage	A	Igf2r	0	Borenzstein et al.
Cleavage	A	Igf2r	0	Borenzstein et al.
Blastocyst	A	Igf2r	0	Borenzstein et al.
Blastocyst	A	Igf2r	0	Borenzstein et al.
Blastocyst	A	Igf2r	0	Borenzstein et al.
Blastocyst	A	Igf2r	0	Borenzstein et al.
Blastocyst	A	Igf2r	0	Borenzstein et al.
Blastocyst	A	Igf2r	0	Borenzstein et al.
Blastocyst	A	Igf2r	0	Borenzstein et al.
Blastocyst	A	Igf2r	0	Borenzstein et al.
Blastocyst	A	Igf2r	0	Borenzstein et al.
Blastocyst	A	Igf2r	0	Borenzstein et al.
Blastocyst	A	Igf2r	0	Borenzstein et al.
Blastocyst	A	Igf2r	0	Borenzstein et al.
Blastocyst	A	Igf2r	0	Borenzstein et al.
Blastocyst	A	Igf2r	0	Borenzstein et al.
Blastocyst	A	Igf2r	0	Borenzstein et al.
Blastocyst	A	Igf2r	0	Borenzstein et al.
Blastocyst	A	Igf2r	0	Borenzstein et al.
Blastocyst	A	Igf2r	0	Borenzstein et al.
Blastocyst	A	Igf2r	0	Borenzstein et al.
Blastocyst	A	Igf2r	0	Borenzstein et al.
Morula	A	Igf2r	0	Borenzstein et al.
Morula	A	Igf2r	0	Borenzstein et al.
Morula	A	Igf2r	0.25098	Borenzstein et al.
Morula	A	Igf2r	0	Borenzstein et al.
Morula	A	Igf2r	0	Borenzstein et al.
Morula	A	Igf2r	0	Borenzstein et al.
Morula	A	Igf2r	0	Borenzstein et al.
Morula	A	Igf2r	0.258824	Borenzstein et al.
Morula	A	Igf2r	0	Borenzstein et al.
Morula	A	Igf2r	0	Borenzstein et al.
Morula	A	Igf2r	0	Borenzstein et al.
Morula	A	Igf2r	0	Borenzstein et al.
Morula	A	Igf2r	0	Borenzstein et al.
Morula	A	Igf2r	0	Borenzstein et al.
Morula	A	Igf2r	0	Borenzstein et al.
Morula	A	Igf2r	0	Borenzstein et al.
Morula	A	Igf2r	0	Borenzstein et al.
Morula	A	Igf2r	0	Borenzstein et al.
Morula	A	Igf2r	0	Borenzstein et al.
Morula	A	Igf2r	0	Borenzstein et al.
Morula	A	Igf2r	0	Borenzstein et al.
Morula	A	Igf2r	0	Borenzstein et al.
Morula	A	Igf2r	0	Borenzstein et al.
Morula	A	Igf2r	0	Borenzstein et al.
Morula	A	Igf2r	0	Borenzstein et al.
Morula	A	Igf2r	0	Borenzstein et al.
Morula	A	Igf2r	0	Borenzstein et al.
Morula	A	Igf2r	0	Borenzstein et al.
Morula	A	Igf2r	0	Borenzstein et al.
Morula	B	Igf2r	0	Deng et al.
Morula	B	Igf2r	0	Deng et al.
Morula	B	Igf2r	0	Deng et al.
Morula	B	Igf2r	0	Deng et al.
Morula	B	Igf2r	0.85098	Deng et al.
Morula	B	Igf2r	0.533333	Deng et al.
Morula	B	Igf2r	0.4	Deng et al.
Morula	B	Igf2r	0	Deng et al.
Morula	B	Igf2r	0	Deng et al.
Morula	B	Igf2r	0	Deng et al.
Morula	B	Igf2r	0	Deng et al.
Morula	B	Igf2r	0	Deng et al.
Morula	B	Igf2r	0	Deng et al.
Morula	B	Igf2r	0	Deng et al.
Morula	B	Igf2r	0.368627	Deng et al.
Morula	B	Igf2r	0	Deng et al.
Morula	B	Igf2r	0.423529	Deng et al.
Morula	B	Igf2r	0	Deng et al.
Morula	B	Igf2r	0.447059	Deng et al.
Morula	B	Igf2r	0	Deng et al.
Morula	B	Igf2r	0.388235	Deng et al.
Morula	B	Igf2r	0	Deng et al.
Morula	B	Igf2r	0.352941	Deng et al.
Morula	B	Igf2r	0	Deng et al.
Morula	B	Igf2r	0	Deng et al.
Morula	B	Igf2r	0	Deng et al.
Morula	B	Igf2r	0.211765	Deng et al.
Morula	B	Igf2r	0.415686	Deng et al.
Morula	B	Igf2r	0.352941	Deng et al.
Morula	B	Igf2r	0.243137	Deng et al.
Morula	B	Igf2r	0.317647	Deng et al.
Morula	B	Igf2r	0	Deng et al.
Morula	B	Igf2r	0	Deng et al.
Morula	B	Igf2r	0	Deng et al.
Morula	B	Igf2r	0	Deng et al.
Morula	B	Igf2r	0.52549	Deng et al.
Morula	B	Igf2r	0	Deng et al.
Morula	B	Igf2r	0	Deng et al.
Morula	B	Igf2r	0	Deng et al.
Morula	B	Igf2r	0	Deng et al.
Morula	B	Igf2r	0	Deng et al.
Morula	B	Igf2r	0	Deng et al.
Morula	B	Igf2r	0	Deng et al.
Morula	B	Igf2r	0	Deng et al.
Morula	B	Igf2r	0	Deng et al.
Morula	B	Igf2r	0	Deng et al.
Morula	B	Igf2r	0	Deng et al.
Morula	B	Igf2r	0	Deng et al.
Morula	B	Igf2r	0	Deng et al.
Morula	B	Igf2r	0	Deng et al.
Cleavage	B	Igf2r	0	Deng et al.
Cleavage	B	Igf2r	0	Deng et al.
Cleavage	B	Igf2r	0.517647	Deng et al.
Cleavage	B	Igf2r	0.447059	Deng et al.
Cleavage	B	Igf2r	0.54902	Deng et al.
Cleavage	B	Igf2r	0.858824	Deng et al.
Cleavage	B	Igf2r	0.447059	Deng et al.
Cleavage	B	Igf2r	0.560784	Deng et al.
Cleavage	B	Igf2r	0	Deng et al.
Cleavage	B	Igf2r	0.454902	Deng et al.
Cleavage	B	Igf2r	0.384314	Deng et al.
Cleavage	B	Igf2r	0	Deng et al.
Cleavage	B	Igf2r	0.423529	Deng et al.
Cleavage	B	Igf2r	0.682353	Deng et al.
Morula	B	Igf2r	0	Deng et al.
Morula	B	Igf2r	0	Deng et al.
Morula	B	Igf2r	0	Deng et al.
Morula	B	Igf2r	0	Deng et al.
Morula	B	Igf2r	0.682353	Deng et al.
Morula	B	Igf2r	0.501961	Deng et al.
Morula	B	Igf2r	0.545098	Deng et al.
Morula	B	Igf2r	0	Deng et al.
Morula	B	Igf2r	0	Deng et al.
Morula	B	Igf2r	0	Deng et al.
Morula	B	Igf2r	0.364706	Deng et al.
Morula	B	Igf2r	0	Deng et al.
Morula	B	Igf2r	0.94902	Deng et al.
Morula	B	Igf2r	0.490196	Deng et al.
Morula	B	Igf2r	0	Deng et al.
Morula	B	Igf2r	0	Deng et al.
Morula	B	Igf2r	0.392157	Deng et al.
Morula	B	Igf2r	0.286275	Deng et al.
Morula	B	Igf2r	0.4	Deng et al.
Morula	B	Igf2r	0.34902	Deng et al.
Morula	B	Igf2r	0	Deng et al.
Morula	B	Igf2r	0	Deng et al.
Morula	B	Igf2r	0	Deng et al.
Morula	B	Igf2r	0	Deng et al.
Morula	B	Igf2r	0	Deng et al.
Morula	B	Igf2r	0	Deng et al.
Morula	B	Igf2r	0.768627	Deng et al.
Morula	B	Igf2r	0	Deng et al.
Cleavage	B	Igf2r	0	Deng et al.
Cleavage	B	Igf2r	0	Deng et al.
Cleavage	B	Igf2r	0	Deng et al.
Cleavage	B	Igf2r	0	Deng et al.
Cleavage	B	Igf2r	0	Deng et al.
Cleavage	B	Igf2r	0	Deng et al.
Cleavage	B	Igf2r	0	Deng et al.
Cleavage	B	Igf2r	0	Deng et al.
Blastocyst	B	Igf2r	0	Deng et al.
Blastocyst	B	Igf2r	0	Deng et al.
Blastocyst	B	Igf2r	0	Deng et al.
Blastocyst	B	Igf2r	0	Deng et al.
Blastocyst	B	Igf2r	0	Deng et al.
Blastocyst	B	Igf2r	0	Deng et al.
Blastocyst	B	Igf2r	0	Deng et al.
Blastocyst	B	Igf2r	0.6	Deng et al.
Blastocyst	B	Igf2r	0	Deng et al.
Blastocyst	B	Igf2r	0	Deng et al.
Blastocyst	B	Igf2r	0	Deng et al.
Blastocyst	B	Igf2r	0	Deng et al.
Blastocyst	B	Igf2r	0	Deng et al.
Blastocyst	B	Igf2r	0	Deng et al.
Blastocyst	B	Igf2r	0	Deng et al.
Blastocyst	B	Igf2r	0	Deng et al.
Blastocyst	B	Igf2r	0	Deng et al.
Blastocyst	B	Igf2r	0	Deng et al.
Blastocyst	B	Igf2r	0	Deng et al.
Blastocyst	B	Igf2r	0	Deng et al.
Blastocyst	B	Igf2r	0	Deng et al.
Blastocyst	B	Igf2r	0	Deng et al.
Blastocyst	B	Igf2r	0	Deng et al.
Blastocyst	B	Igf2r	0	Deng et al.
Blastocyst	B	Igf2r	0.219608	Deng et al.
Blastocyst	B	Igf2r	0	Deng et al.
Blastocyst	B	Igf2r	0	Deng et al.
Blastocyst	B	Igf2r	0	Deng et al.
Blastocyst	B	Igf2r	0	Deng et al.
Blastocyst	B	Igf2r	0	Deng et al.
Blastocyst	B	Igf2r	0	Deng et al.
Blastocyst	B	Igf2r	0	Deng et al.
Blastocyst	B	Igf2r	0	Deng et al.
Blastocyst	B	Igf2r	0	Deng et al.
Blastocyst	B	Igf2r	0	Deng et al.
Blastocyst	B	Igf2r	0	Deng et al.
Blastocyst	B	Igf2r	0	Deng et al.
Blastocyst	B	Igf2r	0	Deng et al.
Blastocyst	B	Igf2r	0	Deng et al.
Blastocyst	B	Igf2r	0	Deng et al.
Blastocyst	B	Igf2r	0	Deng et al.
Blastocyst	B	Igf2r	0	Deng et al.
Blastocyst	B	Igf2r	0	Deng et al.
Cleavage	B	Igf2r	0.572549	Deng et al.
Cleavage	B	Igf2r	0	Deng et al.
Cleavage	B	Igf2r	0.317647	Deng et al.
Cleavage	B	Igf2r	0	Deng et al.
Cleavage	B	Igf2r	0	Deng et al.
Cleavage	B	Igf2r	0.360784	Deng et al.
Cleavage	B	Igf2r	0.235294	Deng et al.
Cleavage	B	Igf2r	0.619608	Deng et al.
Cleavage	B	Igf2r	0	Deng et al.
Cleavage	B	Igf2r	0	Deng et al.
Blastocyst	B	Igf2r	0.65098	Deng et al.
Blastocyst	B	Igf2r	0	Deng et al.
Blastocyst	B	Igf2r	0	Deng et al.
Blastocyst	B	Igf2r	0	Deng et al.
Blastocyst	B	Igf2r	0	Deng et al.
Blastocyst	B	Igf2r	0	Deng et al.
Blastocyst	B	Igf2r	0	Deng et al.
Blastocyst	B	Igf2r	0	Deng et al.
Blastocyst	B	Igf2r	0	Deng et al.
Blastocyst	B	Igf2r	0	Deng et al.
Blastocyst	B	Igf2r	0	Deng et al.
Blastocyst	B	Igf2r	0	Deng et al.
Blastocyst	B	Igf2r	0	Deng et al.
Blastocyst	B	Igf2r	0	Deng et al.
Blastocyst	B	Igf2r	0	Deng et al.
Blastocyst	B	Igf2r	0	Deng et al.
Blastocyst	B	Igf2r	0	Deng et al.
Blastocyst	B	Igf2r	0	Deng et al.
Blastocyst	B	Igf2r	0	Deng et al.
Blastocyst	B	Igf2r	0	Deng et al.
Blastocyst	B	Igf2r	0	Deng et al.
Blastocyst	B	Igf2r	0	Deng et al.
Blastocyst	B	Igf2r	0	Deng et al.
Blastocyst	B	Igf2r	0	Deng et al.
Blastocyst	B	Igf2r	0	Deng et al.
Blastocyst	B	Igf2r	0	Deng et al.
Blastocyst	B	Igf2r	0	Deng et al.
Blastocyst	B	Igf2r	0	Deng et al.
Blastocyst	B	Igf2r	0	Deng et al.
Blastocyst	B	Igf2r	0	Deng et al.
Cleavage	B	Igf2r	0	Deng et al.
Cleavage	B	Igf2r	0	Deng et al.
Cleavage	B	Igf2r	0	Deng et al.
Cleavage	B	Igf2r	0	Deng et al.
Cleavage	B	Igf2r	0	Deng et al.
Cleavage	B	Igf2r	0	Deng et al.
Cleavage	B	Igf2r	0	Deng et al.
Cleavage	B	Igf2r	0	Deng et al.
Cleavage	B	Igf2r	0	Deng et al.
Cleavage	B	Igf2r	0	Deng et al.
Cleavage	B	Igf2r	0	Deng et al.
Cleavage	B	Igf2r	0	Deng et al.
Blastocyst	B	Igf2r	0	Deng et al.
Blastocyst	B	Igf2r	0.87451	Deng et al.
Blastocyst	B	Igf2r	0	Deng et al.
Blastocyst	B	Igf2r	0	Deng et al.
Blastocyst	B	Igf2r	0	Deng et al.
Blastocyst	B	Igf2r	0	Deng et al.
Blastocyst	B	Igf2r	0	Deng et al.
Blastocyst	B	Igf2r	0	Deng et al.
Blastocyst	B	Igf2r	0	Deng et al.
Blastocyst	B	Igf2r	0	Deng et al.
Blastocyst	B	Igf2r	0	Deng et al.
Blastocyst	B	Igf2r	0	Deng et al.
Blastocyst	B	Igf2r	0	Deng et al.
Blastocyst	B	Igf2r	0	Deng et al.
Blastocyst	B	Igf2r	0	Deng et al.
Blastocyst	B	Igf2r	0.647059	Deng et al.
Blastocyst	B	Igf2r	0	Deng et al.
Blastocyst	B	Igf2r	0	Deng et al.
Blastocyst	B	Igf2r	0	Deng et al.
Blastocyst	B	Igf2r	0	Deng et al.
Blastocyst	B	Igf2r	0	Deng et al.
Blastocyst	B	Igf2r	0	Deng et al.
Blastocyst	B	Igf2r	0	Deng et al.
Blastocyst	B	Igf2r	0	Deng et al.
Blastocyst	B	Igf2r	0.541176	Deng et al.
Blastocyst	B	Igf2r	0.478431	Deng et al.
Blastocyst	B	Igf2r	0.803922	Deng et al.
Blastocyst	B	Igf2r	0.301961	Deng et al.
Blastocyst	B	Igf2r	0	Deng et al.
Blastocyst	B	Igf2r	0	Deng et al.
Blastocyst	B	Igf2r	0	Deng et al.
Blastocyst	B	Igf2r	0.533333	Deng et al.
Blastocyst	B	Igf2r	0	Deng et al.
Blastocyst	B	Igf2r	0	Deng et al.
Blastocyst	B	Igf2r	0	Deng et al.
Blastocyst	B	Igf2r	0	Deng et al.
Blastocyst	B	Igf2r	0	Deng et al.
Blastocyst	B	Igf2r	0	Deng et al.
Blastocyst	B	Igf2r	0	Deng et al.
Blastocyst	B	Igf2r	0	Deng et al.
Blastocyst	B	Igf2r	0	Deng et al.
Blastocyst	B	Igf2r	0	Deng et al.
Blastocyst	B	Igf2r	0	Deng et al.
Blastocyst	B	Igf2r	0	Deng et al.
Blastocyst	B	Igf2r	0	Deng et al.
Blastocyst	B	Igf2r	0	Deng et al.
Blastocyst	B	Igf2r	0	Deng et al.
Blastocyst	B	Igf2r	0	Deng et al.
Blastocyst	B	Igf2r	0	Deng et al.
Blastocyst	B	Igf2r	0	Deng et al.
Blastocyst	B	Igf2r	0	Deng et al.
Blastocyst	B	Igf2r	0	Deng et al.
Blastocyst	B	Igf2r	0	Deng et al.
Blastocyst	B	Igf2r	0	Deng et al.
Blastocyst	B	Igf2r	0	Deng et al.
Blastocyst	B	Igf2r	0	Deng et al.
Blastocyst	B	Igf2r	0	Deng et al.
Blastocyst	B	Igf2r	0	Deng et al.
Blastocyst	B	Igf2r	0.286275	Deng et al.
Blastocyst	B	Igf2r	0	Deng et al.
Cleavage	B	Igf2r	0	Deng et al.
Cleavage	B	Igf2r	0	Deng et al.
Cleavage	B	Igf2r	0	Deng et al.
Cleavage	B	Igf2r	0	Deng et al.
Blastocyst	C	Igf2r	0	Santini et al.
Blastocyst	C	Igf2r	0	Santini et al.
Blastocyst	C	Igf2r	0	Santini et al.
Blastocyst	C	Igf2r	0	Santini et al.
Blastocyst	C	Igf2r	0	Santini et al.
Blastocyst	C	Igf2r	0	Santini et al.
Blastocyst	C	Igf2r	0	Santini et al.
Blastocyst	C	Igf2r	0	Santini et al.
Morula	A	Pon2	0	Borenzstein et al.
Morula	A	Pon2	0	Borenzstein et al.
Morula	A	Pon2	0	Borenzstein et al.
Morula	A	Pon2	0	Borenzstein et al.
Morula	A	Pon2	0	Borenzstein et al.
Morula	A	Pon2	0	Borenzstein et al.
Morula	A	Pon2	0	Borenzstein et al.
Morula	A	Pon2	0	Borenzstein et al.
Morula	A	Pon2	0	Borenzstein et al.
Morula	A	Pon2	0	Borenzstein et al.
Morula	A	Pon2	0	Borenzstein et al.
Morula	A	Pon2	0	Borenzstein et al.
Morula	A	Pon2	0	Borenzstein et al.
Morula	A	Pon2	0	Borenzstein et al.
Morula	A	Pon2	0	Borenzstein et al.
Cleavage	A	Pon2	0	Borenzstein et al.
Cleavage	A	Pon2	0	Borenzstein et al.
Cleavage	A	Pon2	0	Borenzstein et al.
Cleavage	A	Pon2	0	Borenzstein et al.
Cleavage	A	Pon2	0	Borenzstein et al.
Cleavage	A	Pon2	0	Borenzstein et al.
Blastocyst	A	Pon2	0	Borenzstein et al.
Blastocyst	A	Pon2	0	Borenzstein et al.
Blastocyst	A	Pon2	0	Borenzstein et al.
Blastocyst	A	Pon2	0	Borenzstein et al.
Blastocyst	A	Pon2	0	Borenzstein et al.
Blastocyst	A	Pon2	0	Borenzstein et al.
Blastocyst	A	Pon2	0	Borenzstein et al.
Blastocyst	A	Pon2	0	Borenzstein et al.
Blastocyst	A	Pon2	0	Borenzstein et al.
Blastocyst	A	Pon2	0	Borenzstein et al.
Blastocyst	A	Pon2	0	Borenzstein et al.
Blastocyst	A	Pon2	0	Borenzstein et al.
Blastocyst	A	Pon2	0	Borenzstein et al.
Blastocyst	A	Pon2	0	Borenzstein et al.
Blastocyst	A	Pon2	0	Borenzstein et al.
Blastocyst	A	Pon2	0	Borenzstein et al.
Blastocyst	A	Pon2	0	Borenzstein et al.
Blastocyst	A	Pon2	0	Borenzstein et al.
Blastocyst	A	Pon2	0	Borenzstein et al.
Blastocyst	A	Pon2	0	Borenzstein et al.
Blastocyst	A	Pon2	0	Borenzstein et al.
Blastocyst	A	Pon2	0	Borenzstein et al.
Blastocyst	A	Pon2	0	Borenzstein et al.
Blastocyst	A	Pon2	0	Borenzstein et al.
Blastocyst	A	Pon2	0	Borenzstein et al.
Blastocyst	A	Pon2	0	Borenzstein et al.
Cleavage	A	Pon2	0	Borenzstein et al.
Cleavage	A	Pon2	0	Borenzstein et al.
Cleavage	A	Pon2	0	Borenzstein et al.
Cleavage	A	Pon2	0	Borenzstein et al.
Cleavage	A	Pon2	0	Borenzstein et al.
Cleavage	A	Pon2	0	Borenzstein et al.
Cleavage	A	Pon2	0	Borenzstein et al.
Cleavage	A	Pon2	0	Borenzstein et al.
Cleavage	A	Pon2	0	Borenzstein et al.
Cleavage	A	Pon2	0	Borenzstein et al.
Blastocyst	A	Pon2	0	Borenzstein et al.
Blastocyst	A	Pon2	0	Borenzstein et al.
Blastocyst	A	Pon2	0	Borenzstein et al.
Blastocyst	A	Pon2	0	Borenzstein et al.
Blastocyst	A	Pon2	0	Borenzstein et al.
Blastocyst	A	Pon2	0	Borenzstein et al.
Blastocyst	A	Pon2	0	Borenzstein et al.
Blastocyst	A	Pon2	0	Borenzstein et al.
Blastocyst	A	Pon2	0.517647	Borenzstein et al.
Blastocyst	A	Pon2	0	Borenzstein et al.
Blastocyst	A	Pon2	0	Borenzstein et al.
Blastocyst	A	Pon2	0	Borenzstein et al.
Blastocyst	A	Pon2	0	Borenzstein et al.
Blastocyst	A	Pon2	0	Borenzstein et al.
Blastocyst	A	Pon2	0	Borenzstein et al.
Blastocyst	A	Pon2	0	Borenzstein et al.
Blastocyst	A	Pon2	0	Borenzstein et al.
Blastocyst	A	Pon2	0	Borenzstein et al.
Blastocyst	A	Pon2	0	Borenzstein et al.
Blastocyst	A	Pon2	0	Borenzstein et al.
Morula	A	Pon2	0	Borenzstein et al.
Morula	A	Pon2	0	Borenzstein et al.
Morula	A	Pon2	0	Borenzstein et al.
Morula	A	Pon2	0	Borenzstein et al.
Morula	A	Pon2	0	Borenzstein et al.
Morula	A	Pon2	0	Borenzstein et al.
Morula	A	Pon2	0	Borenzstein et al.
Morula	A	Pon2	0	Borenzstein et al.
Morula	A	Pon2	0	Borenzstein et al.
Morula	A	Pon2	0	Borenzstein et al.
Morula	A	Pon2	0	Borenzstein et al.
Morula	A	Pon2	0	Borenzstein et al.
Morula	A	Pon2	0	Borenzstein et al.
Morula	A	Pon2	0	Borenzstein et al.
Morula	A	Pon2	0	Borenzstein et al.
Morula	A	Pon2	0	Borenzstein et al.
Morula	A	Pon2	0	Borenzstein et al.
Morula	A	Pon2	0	Borenzstein et al.
Morula	A	Pon2	0	Borenzstein et al.
Morula	A	Pon2	0	Borenzstein et al.
Morula	A	Pon2	0	Borenzstein et al.
Morula	A	Pon2	0	Borenzstein et al.
Morula	A	Pon2	0	Borenzstein et al.
Morula	A	Pon2	0	Borenzstein et al.
Morula	A	Pon2	0	Borenzstein et al.
Morula	A	Pon2	0	Borenzstein et al.
Morula	A	Pon2	0	Borenzstein et al.
Morula	A	Pon2	0	Borenzstein et al.
Morula	A	Pon2	0	Borenzstein et al.
Morula	B	Pon2	0	Deng et al.
Morula	B	Pon2	0	Deng et al.
Morula	B	Pon2	0	Deng et al.
Morula	B	Pon2	0	Deng et al.
Morula	B	Pon2	0	Deng et al.
Morula	B	Pon2	0	Deng et al.
Morula	B	Pon2	0	Deng et al.
Morula	B	Pon2	0	Deng et al.
Morula	B	Pon2	0	Deng et al.
Morula	B	Pon2	0	Deng et al.
Morula	B	Pon2	0	Deng et al.
Morula	B	Pon2	0	Deng et al.
Morula	B	Pon2	0	Deng et al.
Morula	B	Pon2	0	Deng et al.
Morula	B	Pon2	0	Deng et al.
Morula	B	Pon2	0	Deng et al.
Morula	B	Pon2	0	Deng et al.
Morula	B	Pon2	0	Deng et al.
Morula	B	Pon2	0	Deng et al.
Morula	B	Pon2	0	Deng et al.
Morula	B	Pon2	0	Deng et al.
Morula	B	Pon2	0	Deng et al.
Morula	B	Pon2	0	Deng et al.
Morula	B	Pon2	0	Deng et al.
Morula	B	Pon2	0	Deng et al.
Morula	B	Pon2	0	Deng et al.
Morula	B	Pon2	0	Deng et al.
Morula	B	Pon2	0	Deng et al.
Morula	B	Pon2	0	Deng et al.
Morula	B	Pon2	0	Deng et al.
Morula	B	Pon2	0	Deng et al.
Morula	B	Pon2	0	Deng et al.
Morula	B	Pon2	0	Deng et al.
Morula	B	Pon2	0	Deng et al.
Morula	B	Pon2	0	Deng et al.
Morula	B	Pon2	0	Deng et al.
Morula	B	Pon2	0	Deng et al.
Morula	B	Pon2	0	Deng et al.
Morula	B	Pon2	0	Deng et al.
Morula	B	Pon2	0	Deng et al.
Morula	B	Pon2	0	Deng et al.
Morula	B	Pon2	0	Deng et al.
Morula	B	Pon2	0	Deng et al.
Morula	B	Pon2	0	Deng et al.
Morula	B	Pon2	0	Deng et al.
Morula	B	Pon2	0	Deng et al.
Morula	B	Pon2	0	Deng et al.
Morula	B	Pon2	0	Deng et al.
Morula	B	Pon2	0	Deng et al.
Morula	B	Pon2	0	Deng et al.
Cleavage	B	Pon2	0	Deng et al.
Cleavage	B	Pon2	0	Deng et al.
Cleavage	B	Pon2	0	Deng et al.
Cleavage	B	Pon2	0	Deng et al.
Cleavage	B	Pon2	0	Deng et al.
Cleavage	B	Pon2	0	Deng et al.
Cleavage	B	Pon2	0	Deng et al.
Cleavage	B	Pon2	0	Deng et al.
Cleavage	B	Pon2	0	Deng et al.
Cleavage	B	Pon2	0	Deng et al.
Cleavage	B	Pon2	0	Deng et al.
Cleavage	B	Pon2	0	Deng et al.
Cleavage	B	Pon2	0	Deng et al.
Cleavage	B	Pon2	0	Deng et al.
Morula	B	Pon2	0	Deng et al.
Morula	B	Pon2	0	Deng et al.
Morula	B	Pon2	0	Deng et al.
Morula	B	Pon2	0	Deng et al.
Morula	B	Pon2	0	Deng et al.
Morula	B	Pon2	0	Deng et al.
Morula	B	Pon2	0	Deng et al.
Morula	B	Pon2	0	Deng et al.
Morula	B	Pon2	0	Deng et al.
Morula	B	Pon2	0	Deng et al.
Morula	B	Pon2	0	Deng et al.
Morula	B	Pon2	0	Deng et al.
Morula	B	Pon2	0	Deng et al.
Morula	B	Pon2	0	Deng et al.
Morula	B	Pon2	0	Deng et al.
Morula	B	Pon2	0	Deng et al.
Morula	B	Pon2	0	Deng et al.
Morula	B	Pon2	0	Deng et al.
Morula	B	Pon2	0	Deng et al.
Morula	B	Pon2	0	Deng et al.
Morula	B	Pon2	0	Deng et al.
Morula	B	Pon2	0	Deng et al.
Morula	B	Pon2	0	Deng et al.
Morula	B	Pon2	0	Deng et al.
Morula	B	Pon2	0	Deng et al.
Morula	B	Pon2	0	Deng et al.
Morula	B	Pon2	0	Deng et al.
Morula	B	Pon2	0	Deng et al.
Cleavage	B	Pon2	0	Deng et al.
Cleavage	B	Pon2	0	Deng et al.
Cleavage	B	Pon2	0	Deng et al.
Cleavage	B	Pon2	0	Deng et al.
Cleavage	B	Pon2	0	Deng et al.
Cleavage	B	Pon2	0	Deng et al.
Cleavage	B	Pon2	0	Deng et al.
Cleavage	B	Pon2	0	Deng et al.
Blastocyst	B	Pon2	0	Deng et al.
Blastocyst	B	Pon2	0	Deng et al.
Blastocyst	B	Pon2	0.709804	Deng et al.
Blastocyst	B	Pon2	0	Deng et al.
Blastocyst	B	Pon2	0	Deng et al.
Blastocyst	B	Pon2	0	Deng et al.
Blastocyst	B	Pon2	0	Deng et al.
Blastocyst	B	Pon2	0	Deng et al.
Blastocyst	B	Pon2	0	Deng et al.
Blastocyst	B	Pon2	0	Deng et al.
Blastocyst	B	Pon2	0	Deng et al.
Blastocyst	B	Pon2	0	Deng et al.
Blastocyst	B	Pon2	0	Deng et al.
Blastocyst	B	Pon2	0	Deng et al.
Blastocyst	B	Pon2	0	Deng et al.
Blastocyst	B	Pon2	0	Deng et al.
Blastocyst	B	Pon2	0	Deng et al.
Blastocyst	B	Pon2	0	Deng et al.
Blastocyst	B	Pon2	0	Deng et al.
Blastocyst	B	Pon2	0	Deng et al.
Blastocyst	B	Pon2	0	Deng et al.
Blastocyst	B	Pon2	0	Deng et al.
Blastocyst	B	Pon2	0	Deng et al.
Blastocyst	B	Pon2	0	Deng et al.
Blastocyst	B	Pon2	0	Deng et al.
Blastocyst	B	Pon2	0	Deng et al.
Blastocyst	B	Pon2	0	Deng et al.
Blastocyst	B	Pon2	0	Deng et al.
Blastocyst	B	Pon2	0	Deng et al.
Blastocyst	B	Pon2	0	Deng et al.
Blastocyst	B	Pon2	0	Deng et al.
Blastocyst	B	Pon2	0	Deng et al.
Blastocyst	B	Pon2	0	Deng et al.
Blastocyst	B	Pon2	0	Deng et al.
Blastocyst	B	Pon2	0	Deng et al.
Blastocyst	B	Pon2	0	Deng et al.
Blastocyst	B	Pon2	0	Deng et al.
Blastocyst	B	Pon2	0	Deng et al.
Blastocyst	B	Pon2	0	Deng et al.
Blastocyst	B	Pon2	0	Deng et al.
Blastocyst	B	Pon2	0	Deng et al.
Blastocyst	B	Pon2	0	Deng et al.
Blastocyst	B	Pon2	0	Deng et al.
Cleavage	B	Pon2	0	Deng et al.
Cleavage	B	Pon2	0	Deng et al.
Cleavage	B	Pon2	0	Deng et al.
Cleavage	B	Pon2	0	Deng et al.
Cleavage	B	Pon2	0	Deng et al.
Cleavage	B	Pon2	0	Deng et al.
Cleavage	B	Pon2	0	Deng et al.
Cleavage	B	Pon2	0	Deng et al.
Cleavage	B	Pon2	0	Deng et al.
Cleavage	B	Pon2	0	Deng et al.
Blastocyst	B	Pon2	0.501961	Deng et al.
Blastocyst	B	Pon2	0	Deng et al.
Blastocyst	B	Pon2	0	Deng et al.
Blastocyst	B	Pon2	0	Deng et al.
Blastocyst	B	Pon2	0.643137	Deng et al.
Blastocyst	B	Pon2	0.364706	Deng et al.
Blastocyst	B	Pon2	0	Deng et al.
Blastocyst	B	Pon2	0	Deng et al.
Blastocyst	B	Pon2	0	Deng et al.
Blastocyst	B	Pon2	0	Deng et al.
Blastocyst	B	Pon2	0	Deng et al.
Blastocyst	B	Pon2	0	Deng et al.
Blastocyst	B	Pon2	0	Deng et al.
Blastocyst	B	Pon2	0	Deng et al.
Blastocyst	B	Pon2	0	Deng et al.
Blastocyst	B	Pon2	0	Deng et al.
Blastocyst	B	Pon2	0	Deng et al.
Blastocyst	B	Pon2	0	Deng et al.
Blastocyst	B	Pon2	0	Deng et al.
Blastocyst	B	Pon2	0	Deng et al.
Blastocyst	B	Pon2	0	Deng et al.
Blastocyst	B	Pon2	0	Deng et al.
Blastocyst	B	Pon2	0	Deng et al.
Blastocyst	B	Pon2	0	Deng et al.
Blastocyst	B	Pon2	0	Deng et al.
Blastocyst	B	Pon2	0	Deng et al.
Blastocyst	B	Pon2	0	Deng et al.
Blastocyst	B	Pon2	0	Deng et al.
Blastocyst	B	Pon2	0	Deng et al.
Blastocyst	B	Pon2	0	Deng et al.
Cleavage	B	Pon2	0	Deng et al.
Cleavage	B	Pon2	0	Deng et al.
Cleavage	B	Pon2	0	Deng et al.
Cleavage	B	Pon2	0	Deng et al.
Cleavage	B	Pon2	0	Deng et al.
Cleavage	B	Pon2	0	Deng et al.
Cleavage	B	Pon2	0	Deng et al.
Cleavage	B	Pon2	0	Deng et al.
Cleavage	B	Pon2	0	Deng et al.
Cleavage	B	Pon2	0	Deng et al.
Cleavage	B	Pon2	0	Deng et al.
Cleavage	B	Pon2	0	Deng et al.
Blastocyst	B	Pon2	0	Deng et al.
Blastocyst	B	Pon2	0	Deng et al.
Blastocyst	B	Pon2	0	Deng et al.
Blastocyst	B	Pon2	0	Deng et al.
Blastocyst	B	Pon2	0	Deng et al.
Blastocyst	B	Pon2	0	Deng et al.
Blastocyst	B	Pon2	0	Deng et al.
Blastocyst	B	Pon2	0	Deng et al.
Blastocyst	B	Pon2	0	Deng et al.
Blastocyst	B	Pon2	0	Deng et al.
Blastocyst	B	Pon2	0	Deng et al.
Blastocyst	B	Pon2	0	Deng et al.
Blastocyst	B	Pon2	0	Deng et al.
Blastocyst	B	Pon2	0	Deng et al.
Blastocyst	B	Pon2	0	Deng et al.
Blastocyst	B	Pon2	0	Deng et al.
Blastocyst	B	Pon2	0	Deng et al.
Blastocyst	B	Pon2	0	Deng et al.
Blastocyst	B	Pon2	0	Deng et al.
Blastocyst	B	Pon2	0	Deng et al.
Blastocyst	B	Pon2	0	Deng et al.
Blastocyst	B	Pon2	0	Deng et al.
Blastocyst	B	Pon2	0	Deng et al.
Blastocyst	B	Pon2	0	Deng et al.
Blastocyst	B	Pon2	0	Deng et al.
Blastocyst	B	Pon2	0	Deng et al.
Blastocyst	B	Pon2	0	Deng et al.
Blastocyst	B	Pon2	0	Deng et al.
Blastocyst	B	Pon2	0	Deng et al.
Blastocyst	B	Pon2	0	Deng et al.
Blastocyst	B	Pon2	0	Deng et al.
Blastocyst	B	Pon2	0	Deng et al.
Blastocyst	B	Pon2	0	Deng et al.
Blastocyst	B	Pon2	0	Deng et al.
Blastocyst	B	Pon2	0	Deng et al.
Blastocyst	B	Pon2	0	Deng et al.
Blastocyst	B	Pon2	0	Deng et al.
Blastocyst	B	Pon2	0	Deng et al.
Blastocyst	B	Pon2	0	Deng et al.
Blastocyst	B	Pon2	0	Deng et al.
Blastocyst	B	Pon2	0	Deng et al.
Blastocyst	B	Pon2	0	Deng et al.
Blastocyst	B	Pon2	0	Deng et al.
Blastocyst	B	Pon2	0	Deng et al.
Blastocyst	B	Pon2	0	Deng et al.
Blastocyst	B	Pon2	0	Deng et al.
Blastocyst	B	Pon2	0	Deng et al.
Blastocyst	B	Pon2	0	Deng et al.
Blastocyst	B	Pon2	0	Deng et al.
Blastocyst	B	Pon2	0	Deng et al.
Blastocyst	B	Pon2	0	Deng et al.
Blastocyst	B	Pon2	0.305882	Deng et al.
Blastocyst	B	Pon2	0.25098	Deng et al.
Blastocyst	B	Pon2	0	Deng et al.
Blastocyst	B	Pon2	0	Deng et al.
Blastocyst	B	Pon2	0	Deng et al.
Blastocyst	B	Pon2	0	Deng et al.
Blastocyst	B	Pon2	0	Deng et al.
Blastocyst	B	Pon2	0	Deng et al.
Blastocyst	B	Pon2	0	Deng et al.
Cleavage	B	Pon2	0	Deng et al.
Cleavage	B	Pon2	0	Deng et al.
Cleavage	B	Pon2	0	Deng et al.
Cleavage	B	Pon2	0	Deng et al.
Blastocyst	C	Pon2	0	Santini et al.
Blastocyst	C	Pon2	0	Santini et al.
Blastocyst	C	Pon2	0	Santini et al.
Blastocyst	C	Pon2	0	Santini et al.
Blastocyst	C	Pon2	0	Santini et al.
Blastocyst	C	Pon2	0	Santini et al.
Blastocyst	C	Pon2	0	Santini et al.
Blastocyst	C	Pon2	0	Santini et al.
Morula	A	H13	0.501961	Borenzstein et al.
Morula	A	H13	0.568627	Borenzstein et al.
Morula	A	H13	0	Borenzstein et al.
Morula	A	H13	0.215686	Borenzstein et al.
Morula	A	H13	0.407843	Borenzstein et al.
Morula	A	H13	0.72549	Borenzstein et al.
Morula	A	H13	0.592157	Borenzstein et al.
Morula	A	H13	0.921569	Borenzstein et al.
Morula	A	H13	0	Borenzstein et al.
Morula	A	H13	0.760784	Borenzstein et al.
Morula	A	H13	0.258824	Borenzstein et al.
Morula	A	H13	0	Borenzstein et al.
Morula	A	H13	0	Borenzstein et al.
Morula	A	H13	0.8	Borenzstein et al.
Morula	A	H13	0.592157	Borenzstein et al.
Cleavage	A	H13	0	Borenzstein et al.
Cleavage	A	H13	0	Borenzstein et al.
Cleavage	A	H13	0	Borenzstein et al.
Cleavage	A	H13	0	Borenzstein et al.
Cleavage	A	H13	0	Borenzstein et al.
Cleavage	A	H13	0	Borenzstein et al.
Blastocyst	A	H13	0	Borenzstein et al.
Blastocyst	A	H13	0	Borenzstein et al.
Blastocyst	A	H13	0.623529	Borenzstein et al.
Blastocyst	A	H13	0.490196	Borenzstein et al.
Blastocyst	A	H13	0.286275	Borenzstein et al.
Blastocyst	A	H13	0	Borenzstein et al.
Blastocyst	A	H13	0.384314	Borenzstein et al.
Blastocyst	A	H13	0	Borenzstein et al.
Blastocyst	A	H13	0.321569	Borenzstein et al.
Blastocyst	A	H13	0	Borenzstein et al.
Blastocyst	A	H13	0.752941	Borenzstein et al.
Blastocyst	A	H13	0	Borenzstein et al.
Blastocyst	A	H13	0	Borenzstein et al.
Blastocyst	A	H13	0	Borenzstein et al.
Blastocyst	A	H13	0	Borenzstein et al.
Blastocyst	A	H13	0	Borenzstein et al.
Blastocyst	A	H13	0	Borenzstein et al.
Blastocyst	A	H13	0	Borenzstein et al.
Blastocyst	A	H13	0.427451	Borenzstein et al.
Blastocyst	A	H13	0	Borenzstein et al.
Blastocyst	A	H13	0	Borenzstein et al.
Blastocyst	A	H13	0	Borenzstein et al.
Blastocyst	A	H13	0	Borenzstein et al.
Blastocyst	A	H13	0	Borenzstein et al.
Blastocyst	A	H13	0	Borenzstein et al.
Blastocyst	A	H13	0	Borenzstein et al.
Cleavage	A	H13	0	Borenzstein et al.
Cleavage	A	H13	0	Borenzstein et al.
Cleavage	A	H13	0	Borenzstein et al.
Cleavage	A	H13	0	Borenzstein et al.
Cleavage	A	H13	0.584314	Borenzstein et al.
Cleavage	A	H13	0	Borenzstein et al.
Cleavage	A	H13	0	Borenzstein et al.
Cleavage	A	H13	0	Borenzstein et al.
Cleavage	A	H13	0	Borenzstein et al.
Cleavage	A	H13	0	Borenzstein et al.
Blastocyst	A	H13	0	Borenzstein et al.
Blastocyst	A	H13	0	Borenzstein et al.
Blastocyst	A	H13	0	Borenzstein et al.
Blastocyst	A	H13	0	Borenzstein et al.
Blastocyst	A	H13	0.85098	Borenzstein et al.
Blastocyst	A	H13	0	Borenzstein et al.
Blastocyst	A	H13	0	Borenzstein et al.
Blastocyst	A	H13	0	Borenzstein et al.
Blastocyst	A	H13	0	Borenzstein et al.
Blastocyst	A	H13	0.317647	Borenzstein et al.
Blastocyst	A	H13	0	Borenzstein et al.
Blastocyst	A	H13	0.298039	Borenzstein et al.
Blastocyst	A	H13	0	Borenzstein et al.
Blastocyst	A	H13	0	Borenzstein et al.
Blastocyst	A	H13	0	Borenzstein et al.
Blastocyst	A	H13	0	Borenzstein et al.
Blastocyst	A	H13	0	Borenzstein et al.
Blastocyst	A	H13	0	Borenzstein et al.
Blastocyst	A	H13	0	Borenzstein et al.
Blastocyst	A	H13	0.407843	Borenzstein et al.
Morula	A	H13	0	Borenzstein et al.
Morula	A	H13	0	Borenzstein et al.
Morula	A	H13	0	Borenzstein et al.
Morula	A	H13	0	Borenzstein et al.
Morula	A	H13	0	Borenzstein et al.
Morula	A	H13	0	Borenzstein et al.
Morula	A	H13	0	Borenzstein et al.
Morula	A	H13	0	Borenzstein et al.
Morula	A	H13	0.968627	Borenzstein et al.
Morula	A	H13	0	Borenzstein et al.
Morula	A	H13	0	Borenzstein et al.
Morula	A	H13	0.776471	Borenzstein et al.
Morula	A	H13	0.72549	Borenzstein et al.
Morula	A	H13	0.772549	Borenzstein et al.
Morula	A	H13	0	Borenzstein et al.
Morula	A	H13	0	Borenzstein et al.
Morula	A	H13	0.223529	Borenzstein et al.
Morula	A	H13	0.666667	Borenzstein et al.
Morula	A	H13	0.745098	Borenzstein et al.
Morula	A	H13	0	Borenzstein et al.
Morula	A	H13	0.482353	Borenzstein et al.
Morula	A	H13	0.509804	Borenzstein et al.
Morula	A	H13	0.705882	Borenzstein et al.
Morula	A	H13	0	Borenzstein et al.
Morula	A	H13	0.611765	Borenzstein et al.
Morula	A	H13	0.376471	Borenzstein et al.
Morula	A	H13	0.486275	Borenzstein et al.
Morula	A	H13	0.87451	Borenzstein et al.
Morula	A	H13	0	Borenzstein et al.
Morula	B	H13	0	Deng et al.
Morula	B	H13	0.882353	Deng et al.
Morula	B	H13	0.333333	Deng et al.
Morula	B	H13	0	Deng et al.
Morula	B	H13	0	Deng et al.
Morula	B	H13	0	Deng et al.
Morula	B	H13	0	Deng et al.
Morula	B	H13	0	Deng et al.
Morula	B	H13	0	Deng et al.
Morula	B	H13	0	Deng et al.
Morula	B	H13	0	Deng et al.
Morula	B	H13	0.447059	Deng et al.
Morula	B	H13	0	Deng et al.
Morula	B	H13	0	Deng et al.
Morula	B	H13	0	Deng et al.
Morula	B	H13	0	Deng et al.
Morula	B	H13	0	Deng et al.
Morula	B	H13	0	Deng et al.
Morula	B	H13	0	Deng et al.
Morula	B	H13	0	Deng et al.
Morula	B	H13	0	Deng et al.
Morula	B	H13	0.74902	Deng et al.
Morula	B	H13	0.713725	Deng et al.
Morula	B	H13	0	Deng et al.
Morula	B	H13	0	Deng et al.
Morula	B	H13	0	Deng et al.
Morula	B	H13	0	Deng et al.
Morula	B	H13	0.368627	Deng et al.
Morula	B	H13	0.639216	Deng et al.
Morula	B	H13	0	Deng et al.
Morula	B	H13	0	Deng et al.
Morula	B	H13	0.831373	Deng et al.
Morula	B	H13	0	Deng et al.
Morula	B	H13	0.384314	Deng et al.
Morula	B	H13	0	Deng et al.
Morula	B	H13	0	Deng et al.
Morula	B	H13	0.54902	Deng et al.
Morula	B	H13	0.639216	Deng et al.
Morula	B	H13	0	Deng et al.
Morula	B	H13	0.72549	Deng et al.
Morula	B	H13	0	Deng et al.
Morula	B	H13	0	Deng et al.
Morula	B	H13	0	Deng et al.
Morula	B	H13	0	Deng et al.
Morula	B	H13	0	Deng et al.
Morula	B	H13	0	Deng et al.
Morula	B	H13	0	Deng et al.
Morula	B	H13	0	Deng et al.
Morula	B	H13	0	Deng et al.
Morula	B	H13	0.545098	Deng et al.
Cleavage	B	H13	0	Deng et al.
Cleavage	B	H13	0	Deng et al.
Cleavage	B	H13	0	Deng et al.
Cleavage	B	H13	0.635294	Deng et al.
Cleavage	B	H13	0	Deng et al.
Cleavage	B	H13	0.454902	Deng et al.
Cleavage	B	H13	0	Deng et al.
Cleavage	B	H13	0	Deng et al.
Cleavage	B	H13	0	Deng et al.
Cleavage	B	H13	0	Deng et al.
Cleavage	B	H13	0	Deng et al.
Cleavage	B	H13	0	Deng et al.
Cleavage	B	H13	0	Deng et al.
Cleavage	B	H13	0	Deng et al.
Morula	B	H13	0	Deng et al.
Morula	B	H13	0.847059	Deng et al.
Morula	B	H13	0	Deng et al.
Morula	B	H13	0	Deng et al.
Morula	B	H13	0	Deng et al.
Morula	B	H13	0.74902	Deng et al.
Morula	B	H13	0	Deng et al.
Morula	B	H13	0	Deng et al.
Morula	B	H13	0.831373	Deng et al.
Morula	B	H13	0	Deng et al.
Morula	B	H13	0.333333	Deng et al.
Morula	B	H13	0	Deng et al.
Morula	B	H13	0	Deng et al.
Morula	B	H13	0	Deng et al.
Morula	B	H13	0	Deng et al.
Morula	B	H13	0	Deng et al.
Morula	B	H13	0.34902	Deng et al.
Morula	B	H13	0	Deng et al.
Morula	B	H13	0	Deng et al.
Morula	B	H13	0	Deng et al.
Morula	B	H13	0	Deng et al.
Morula	B	H13	0.215686	Deng et al.
Morula	B	H13	0	Deng et al.
Morula	B	H13	0	Deng et al.
Morula	B	H13	0	Deng et al.
Morula	B	H13	0.776471	Deng et al.
Morula	B	H13	0	Deng et al.
Morula	B	H13	0.47451	Deng et al.
Cleavage	B	H13	0	Deng et al.
Cleavage	B	H13	0	Deng et al.
Cleavage	B	H13	0	Deng et al.
Cleavage	B	H13	0	Deng et al.
Cleavage	B	H13	0	Deng et al.
Cleavage	B	H13	0	Deng et al.
Cleavage	B	H13	0	Deng et al.
Cleavage	B	H13	0	Deng et al.
Blastocyst	B	H13	0	Deng et al.
Blastocyst	B	H13	0	Deng et al.
Blastocyst	B	H13	0	Deng et al.
Blastocyst	B	H13	0	Deng et al.
Blastocyst	B	H13	0	Deng et al.
Blastocyst	B	H13	0	Deng et al.
Blastocyst	B	H13	0	Deng et al.
Blastocyst	B	H13	0	Deng et al.
Blastocyst	B	H13	0	Deng et al.
Blastocyst	B	H13	0.756863	Deng et al.
Blastocyst	B	H13	0.643137	Deng et al.
Blastocyst	B	H13	0	Deng et al.
Blastocyst	B	H13	0	Deng et al.
Blastocyst	B	H13	0.756863	Deng et al.
Blastocyst	B	H13	0	Deng et al.
Blastocyst	B	H13	0.717647	Deng et al.
Blastocyst	B	H13	0	Deng et al.
Blastocyst	B	H13	0	Deng et al.
Blastocyst	B	H13	0	Deng et al.
Blastocyst	B	H13	0	Deng et al.
Blastocyst	B	H13	0	Deng et al.
Blastocyst	B	H13	0	Deng et al.
Blastocyst	B	H13	0	Deng et al.
Blastocyst	B	H13	0	Deng et al.
Blastocyst	B	H13	0	Deng et al.
Blastocyst	B	H13	0	Deng et al.
Blastocyst	B	H13	0	Deng et al.
Blastocyst	B	H13	0	Deng et al.
Blastocyst	B	H13	0	Deng et al.
Blastocyst	B	H13	0.447059	Deng et al.
Blastocyst	B	H13	0	Deng et al.
Blastocyst	B	H13	0	Deng et al.
Blastocyst	B	H13	0	Deng et al.
Blastocyst	B	H13	0	Deng et al.
Blastocyst	B	H13	0	Deng et al.
Blastocyst	B	H13	0	Deng et al.
Blastocyst	B	H13	0	Deng et al.
Blastocyst	B	H13	0	Deng et al.
Blastocyst	B	H13	0	Deng et al.
Blastocyst	B	H13	0	Deng et al.
Blastocyst	B	H13	0	Deng et al.
Blastocyst	B	H13	0	Deng et al.
Blastocyst	B	H13	0	Deng et al.
Cleavage	B	H13	0.4	Deng et al.
Cleavage	B	H13	0.721569	Deng et al.
Cleavage	B	H13	0	Deng et al.
Cleavage	B	H13	0	Deng et al.
Cleavage	B	H13	0	Deng et al.
Cleavage	B	H13	0	Deng et al.
Cleavage	B	H13	0	Deng et al.
Cleavage	B	H13	0	Deng et al.
Cleavage	B	H13	0	Deng et al.
Cleavage	B	H13	0	Deng et al.
Blastocyst	B	H13	0	Deng et al.
Blastocyst	B	H13	0	Deng et al.
Blastocyst	B	H13	0	Deng et al.
Blastocyst	B	H13	0	Deng et al.
Blastocyst	B	H13	0	Deng et al.
Blastocyst	B	H13	0	Deng et al.
Blastocyst	B	H13	0	Deng et al.
Blastocyst	B	H13	0	Deng et al.
Blastocyst	B	H13	0	Deng et al.
Blastocyst	B	H13	0.431373	Deng et al.
Blastocyst	B	H13	0	Deng et al.
Blastocyst	B	H13	0.65098	Deng et al.
Blastocyst	B	H13	0	Deng et al.
Blastocyst	B	H13	0	Deng et al.
Blastocyst	B	H13	0	Deng et al.
Blastocyst	B	H13	0	Deng et al.
Blastocyst	B	H13	0.384314	Deng et al.
Blastocyst	B	H13	0.87451	Deng et al.
Blastocyst	B	H13	0	Deng et al.
Blastocyst	B	H13	0	Deng et al.
Blastocyst	B	H13	0	Deng et al.
Blastocyst	B	H13	0	Deng et al.
Blastocyst	B	H13	0	Deng et al.
Blastocyst	B	H13	0	Deng et al.
Blastocyst	B	H13	0	Deng et al.
Blastocyst	B	H13	0	Deng et al.
Blastocyst	B	H13	0	Deng et al.
Blastocyst	B	H13	0	Deng et al.
Blastocyst	B	H13	0.666667	Deng et al.
Blastocyst	B	H13	0	Deng et al.
Cleavage	B	H13	0	Deng et al.
Cleavage	B	H13	0	Deng et al.
Cleavage	B	H13	0	Deng et al.
Cleavage	B	H13	0	Deng et al.
Cleavage	B	H13	0	Deng et al.
Cleavage	B	H13	0	Deng et al.
Cleavage	B	H13	0	Deng et al.
Cleavage	B	H13	0	Deng et al.
Cleavage	B	H13	0	Deng et al.
Cleavage	B	H13	0	Deng et al.
Cleavage	B	H13	0	Deng et al.
Cleavage	B	H13	0	Deng et al.
Blastocyst	B	H13	0	Deng et al.
Blastocyst	B	H13	0	Deng et al.
Blastocyst	B	H13	0	Deng et al.
Blastocyst	B	H13	0	Deng et al.
Blastocyst	B	H13	0	Deng et al.
Blastocyst	B	H13	0	Deng et al.
Blastocyst	B	H13	0	Deng et al.
Blastocyst	B	H13	0	Deng et al.
Blastocyst	B	H13	0	Deng et al.
Blastocyst	B	H13	0	Deng et al.
Blastocyst	B	H13	0	Deng et al.
Blastocyst	B	H13	0	Deng et al.
Blastocyst	B	H13	0	Deng et al.
Blastocyst	B	H13	0	Deng et al.
Blastocyst	B	H13	0.690196	Deng et al.
Blastocyst	B	H13	0	Deng et al.
Blastocyst	B	H13	0	Deng et al.
Blastocyst	B	H13	0	Deng et al.
Blastocyst	B	H13	0	Deng et al.
Blastocyst	B	H13	0	Deng et al.
Blastocyst	B	H13	0	Deng et al.
Blastocyst	B	H13	0	Deng et al.
Blastocyst	B	H13	0	Deng et al.
Blastocyst	B	H13	0.831373	Deng et al.
Blastocyst	B	H13	0.509804	Deng et al.
Blastocyst	B	H13	0.784314	Deng et al.
Blastocyst	B	H13	0	Deng et al.
Blastocyst	B	H13	0	Deng et al.
Blastocyst	B	H13	0	Deng et al.
Blastocyst	B	H13	0	Deng et al.
Blastocyst	B	H13	0	Deng et al.
Blastocyst	B	H13	0	Deng et al.
Blastocyst	B	H13	0	Deng et al.
Blastocyst	B	H13	0	Deng et al.
Blastocyst	B	H13	0	Deng et al.
Blastocyst	B	H13	0.894118	Deng et al.
Blastocyst	B	H13	0	Deng et al.
Blastocyst	B	H13	0	Deng et al.
Blastocyst	B	H13	0	Deng et al.
Blastocyst	B	H13	0	Deng et al.
Blastocyst	B	H13	0	Deng et al.
Blastocyst	B	H13	0	Deng et al.
Blastocyst	B	H13	0	Deng et al.
Blastocyst	B	H13	0.592157	Deng et al.
Blastocyst	B	H13	0	Deng et al.
Blastocyst	B	H13	0	Deng et al.
Blastocyst	B	H13	0	Deng et al.
Blastocyst	B	H13	0	Deng et al.
Blastocyst	B	H13	0	Deng et al.
Blastocyst	B	H13	0	Deng et al.
Blastocyst	B	H13	0	Deng et al.
Blastocyst	B	H13	0	Deng et al.
Blastocyst	B	H13	0	Deng et al.
Blastocyst	B	H13	0	Deng et al.
Blastocyst	B	H13	0	Deng et al.
Blastocyst	B	H13	0	Deng et al.
Blastocyst	B	H13	0	Deng et al.
Blastocyst	B	H13	0	Deng et al.
Blastocyst	B	H13	0	Deng et al.
Blastocyst	B	H13	0	Deng et al.
Cleavage	B	H13	0	Deng et al.
Cleavage	B	H13	0	Deng et al.
Cleavage	B	H13	0	Deng et al.
Cleavage	B	H13	0	Deng et al.
Blastocyst	C	H13	0.356863	Santini et al.
Blastocyst	C	H13	0.247059	Santini et al.
Blastocyst	C	H13	0.419608	Santini et al.
Blastocyst	C	H13	0.501961	Santini et al.
Blastocyst	C	H13	0.6	Santini et al.
Blastocyst	C	H13	0.564706	Santini et al.
Blastocyst	C	H13	0.294118	Santini et al.
Blastocyst	C	H13	0.584314	Santini et al.

## Sheet: fig2d
gene	IND1	IND2	IND3	IND4	IND5
PRPF31	40	56.4516	41.1765	47.7778	25.8065
SEC22B	93.1193	89.8734	2.10526	3.46821	10.4167
KMT2C	24.4131	26.7516	24.4681	23.1214	41.6667
MEG8	37.6744	25.4777	28.4211	34.3023	NA
MYO1D	20.8633	25.5474	19.3182	13.1579	15.3846
MEG3	23.1481	16.8831	24.2105	28.655	NA
UBE3A	11.0048	18.0645	12.6984	12.2093	26.6667
NTM	15.4762	18.018	17.3913	27.1186	NA
RB1	8.27586	6.42202	7.00637	10.7143	35.4167
CPA4	6	26.6667	19.2308	12.6214	NA
PMF1	2.98507	1.42857	19.3878	17.8218	20
ATP10A	21.2871	14.4928	10.1796	10.0719	NA
AK2	3.06748	38.6861	4.73373	4.34783	5
TFPI2	15.534	29.2683	5.29412	3.125	NA
LPAR6	9.83607	2.5641	6.34921	5	23.5294

## Sheet: fig2e
gene	IND1	IND2	IND3	IND4	IND5
RBM3	65.8768	75.7962	71.0526	80.3468	54.1667
IDH3G	42.3529	66.6667	43.4783	62.1212	26.4706
GEMIN8	41.6667	64.5161	34.1463	51.7857	17.3913
WDR45	39.2405	53.5714	35.9223	41.9643	27.2727
CHST7	50	52.6316	35.7143	59.0909	NA
NONO	22.8972	52.9032	42.6316	47.6744	25
IGBP1	36.7188	43.6364	38.8889	42.5806	26.3158
GNL3L	35.9375	42.8571	27.3256	40.1198	24.4444
FTX	28.5047	26.5823	34.555	40.9357	37.5
ZFX	58.9862	6.96203	26.8421	12.2807	61.7021
DDX3X	7.44186	10.7595	51.5789	60.4651	16.6667
AC231657.3	26.2712	39.1304	25.5172	34.3066	21.4286
SYAP1	19.5122	33.5484	28.4946	45.0292	13.9535
RBMX	18.8172	23.1788	39.0374	39.4118	14.5833
EIF2S3	25.2294	20.8861	22.6316	32.948	29.1667
DIAPH2	20.904	18.0451	24.1379	18.4932	38.6364
JPX	14.2105	18.9189	19.4444	22.1557	38.6364
ATRX	19.5122	16.8831	23.5602	22.5434	18.75
KDM6A	14.3678	21.6418	11.1111	22.6027	27.6596
GK	18.3206	20.2899	16.0584	18.5714	21.4286
PUDP	0	10.3448	23.8095	27.619	28.9474
CD99L2	13.4328	22.7273	6.41026	19.1011	28.5714
BCOR	11.5385	20	33.3333	20.7547	NA
CXorf56	20.4819	18.3099	20	13.5802	10.5263
USP9X	7.53769	15.0327	20.3209	12.426	21.7391
GPR173	19.4444	22.5806	6.66667	25.3968	NA
U52111.1	10	8.33333	20	20	NA

[truncated: 8 more sheets: fig2f, fig2g, fig3a, fig3b, fig4a, fig4b, fig4c, fig4d]
